# Supplementary material for: Platelet indices and inflammatory bowel disease: a Mendelian randomization study
Source: Front Immunol. 2024 Jul 9;15:1377915. doi: 10.3389/fimmu.2024.1377915 (PMC11263279; doi:10.3389/fimmu.2024.1377915)
Supplement: Supplementary file 1 [file Table_1.xlsx]

## Sheet: PLT on IBD
Supplementary Table 1. SNPs used as valid instrumental variables for PLT on IBD
Exposure	SNP	Effect_allele	Other_allele	Beta.exposure	Beta.outcome	Se.exposure	Se.outcome	Pval.exposure	Pval.outcome	F
PLT	rs10048745	A	G	0.022	0.003	0.002	0.024	5.6e-19	0.902	79.187
PLT	rs10116976	C	T	0.019	-0.038	0.002	0.023	1.5e-17	0.0973	72.766
PLT	rs10135413	G	A	0.036	0.046	0.003	0.028	1.8e-35	0.104	154.486
PLT	rs10139199	T	G	0.014	0.019	0.002	0.024	3e-08	0.427	30.724
PLT	rs10140668	T	C	0.022	-0.038	0.003	0.032	1.8e-14	0.233	58.687
PLT	rs10144272	G	T	0.042	0.034	0.002	0.022	3.2e-76	0.128	341.363
PLT	rs10174	G	A	-0.017	0.01	0.002	0.02	1e-15	0.618	64.386
PLT	rs10274404	A	G	0.013	0.049	0.002	0.02	3.5e-08	0.0163	30.399
PLT	rs1035317	G	A	0.016	0.006	0.002	0.02	7.6e-14	0.766	55.9
PLT	rs10447226	T	G	-0.016	0.015	0.002	0.023	3.5e-12	0.503	48.38
PLT	rs10458728	C	T	-0.02	-0.062	0.002	0.021	2.2e-17	0.00338	71.954
PLT	rs1047891	A	C	-0.029	-0.043	0.002	0.021	1.1e-37	0.0434	164.549
PLT	rs10510412	A	G	0.018	0.031	0.002	0.022	1.1e-13	0.157	55.151
PLT	rs1053651	C	A	0.014	0.054	0.002	0.023	7.7e-09	0.0169	33.35
PLT	rs1059196	T	C	-0.031	0.019	0.002	0.022	3.4e-36	0.398	157.794
PLT	rs10758481	C	T	-0.028	-0.022	0.002	0.02	5.4e-39	0.274	170.634
PLT	rs10769941	T	G	-0.016	-0.002	0.002	0.021	1.9e-12	0.934	49.539
PLT	rs10774405	A	G	-0.048	-0.022	0.002	0.021	8.71e-114	0.294	513.97
PLT	rs10783380	G	A	0.024	0.016	0.002	0.021	1.3e-27	0.462	118.557
PLT	rs10817007	G	T	0.023	-0.012	0.003	0.034	3.2e-13	0.731	53.082
PLT	rs10821128	C	T	-0.014	0.016	0.002	0.021	1.3e-10	0.433	41.267
PLT	rs10864368	C	T	0.025	0.022	0.002	0.02	2e-33	0.26	145.116
PLT	rs10876550	A	G	0.053	0.039	0.002	0.021	1.7e-139	0.0654	632.101
PLT	rs10876988	A	G	-0.013	-0.002	0.002	0.02	9.1e-10	0.914	37.51
PLT	rs10878173	G	C	-0.016	0.021	0.002	0.021	5.5e-13	0.311	52.017
PLT	rs10886430	G	A	-0.028	-0.004	0.003	0.034	8.6e-18	0.908	73.814
PLT	rs10911697	T	C	-0.016	0.002	0.002	0.021	5.3e-12	0.925	47.559
PLT	rs10940474	T	C	-0.014	0.041	0.002	0.021	2e-10	0.0577	40.469
PLT	rs10941418	G	A	-0.013	-0.012	0.002	0.02	3.6e-09	0.538	34.817
PLT	rs10975153	C	G	-0.015	0.017	0.002	0.024	1.9e-10	0.463	40.533
PLT	rs11071720	C	T	0.042	-0.028	0.002	0.021	2.6e-72	0.173	323.425
PLT	rs11082304	T	G	-0.051	-0.014	0.002	0.02	1.8e-129	0.501	586.07
PLT	rs11088304	A	G	0.024	-0.012	0.002	0.021	1.6e-27	0.579	118.147
PLT	rs11126598	G	A	-0.017	-0.011	0.002	0.021	3.7e-13	0.609	52.785
PLT	rs11129295	T	C	0.017	0.048	0.002	0.021	1.7e-14	0.02	58.795
PLT	rs111310140	T	C	-0.043	-0.052	0.007	0.094	1.2e-10	0.577	41.547
PLT	rs11134475	G	A	-0.02	-0.072	0.002	0.021	8.4e-20	0.000641	82.948
PLT	rs11164132	C	T	0.027	0.011	0.002	0.021	2.4e-35	0.599	153.951
PLT	rs11168249	C	T	0.032	0.028	0.002	0.02	7.6e-51	0.161	224.933
PLT	rs111963898	A	C	-0.062	-0.015	0.01	0.06	1e-10	0.801	41.741
PLT	rs11225024	T	A	0.022	-0.003	0.004	0.032	5.3e-09	0.926	34.071
PLT	rs11227249	T	C	-0.026	-0.044	0.002	0.022	1.5e-32	0.045	141.188
PLT	rs11259186	G	T	-0.016	0	0.002	0.02	1.7e-13	0.989	54.368
PLT	rs112733823	T	C	0.026	-0.018	0.003	0.024	1.3e-15	0.451	63.897
PLT	rs112770790	A	G	-0.031	0.042	0.003	0.028	6.7e-23	0.131	97.064
PLT	rs113063027	A	C	-0.035	0	0.004	0.043	3.8e-20	0.994	84.541
PLT	rs113146860	A	G	0.02	0.024	0.003	0.028	3.4e-12	0.397	48.415
PLT	rs113542380	A	G	-0.071	0.078	0.004	0.055	1.2e-68	0.154	306.555
PLT	rs113693454	A	T	-0.066	-0.079	0.006	0.073	2.3e-28	0.28	121.971
PLT	rs113721422	A	G	0.049	-0.027	0.004	0.028	1.8e-35	0.336	154.451
PLT	rs113825134	A	G	-0.017	0.013	0.002	0.025	2.8e-12	0.6	48.841
PLT	rs114694170	C	T	0.144	0.085	0.005	0.043	1e-200	0.0484	1024.74
PLT	rs114700498	T	C	-0.035	-0.033	0.005	0.041	2.2e-13	0.416	53.86
PLT	rs114968084	A	G	-0.059	-0.11	0.006	0.081	5e-20	0.174	83.96
PLT	rs115294879	A	G	0.029	0.036	0.005	0.072	4.3e-08	0.615	30.015
PLT	rs11546742	G	C	0.04	-0.119	0.006	0.071	1.1e-11	0.0926	46.129
PLT	rs11553699	G	A	-0.083	0.028	0.003	0.033	4.9e-141	0.385	639.224
PLT	rs115566353	A	G	-0.067	-0.028	0.011	0.065	4.3e-10	0.667	38.963
PLT	rs11582213	C	T	0.015	0.029	0.003	0.026	4.3e-08	0.268	30.03
PLT	rs11604127	T	C	0.093	0.032	0.003	0.022	1e-200	0.145	1370.35
PLT	rs116052829	T	C	0.031	0.018	0.003	0.044	3.1e-19	0.688	80.373
PLT	rs11611855	T	C	-0.022	0.017	0.002	0.02	1.6e-25	0.408	109.078
PLT	rs11627485	C	T	0.024	-0.015	0.002	0.02	1.4e-30	0.462	132.118
PLT	rs11676298	G	C	0.029	0.023	0.003	0.025	4.3e-28	0.362	120.779
PLT	rs11679328	T	C	0.026	-0.024	0.004	0.033	3.2e-09	0.465	35.089
PLT	rs11712335	C	T	0.013	-0.019	0.002	0.024	1.3e-08	0.428	32.303
PLT	rs11734099	A	G	0.05	-0.028	0.003	0.026	4.1e-72	0.279	322.509
PLT	rs11764390	A	G	0.024	-0.034	0.002	0.02	1.1e-28	0.0959	123.422
PLT	rs118083884	A	G	-0.059	-0.094	0.009	0.113	1.5e-10	0.406	41.081
PLT	rs11818463	C	G	-0.023	-0.004	0.002	0.02	5.4e-26	0.848	111.193
PLT	rs11826896	T	C	0.014	0.018	0.002	0.021	1.5e-08	0.393	32.007
PLT	rs11841319	T	C	-0.064	0.036	0.004	0.039	3.5e-75	0.35	336.623
PLT	rs11891555	T	G	0.014	-0.016	0.002	0.02	3.1e-10	0.426	39.593
PLT	rs11917130	A	T	-0.02	-0.01	0.002	0.02	5.2e-20	0.619	83.904
PLT	rs12000252	G	A	-0.02	0.003	0.002	0.02	5.5e-21	0.868	88.344
PLT	rs12037133	T	G	-0.064	0.021	0.003	0.024	8.3e-131	0.382	592.205
PLT	rs12041331	A	G	0.034	-0.137	0.004	0.045	4.2e-20	0.00226	84.33
PLT	rs12052715	G	C	-0.037	-0.001	0.002	0.023	2.7e-56	0.95	249.954
PLT	rs12071510	T	G	-0.018	0.015	0.002	0.02	3e-16	0.475	66.774
PLT	rs12118065	A	G	-0.029	0.005	0.002	0.02	2.1e-41	0.808	181.699
PLT	rs12121292	T	C	0.013	-0.014	0.002	0.024	3.8e-08	0.57	30.237
PLT	rs12125200	G	A	0.032	0.048	0.002	0.022	5.2e-42	0.0303	184.443
PLT	rs12126199	T	C	0.05	-0.031	0.006	0.052	5.2e-18	0.548	74.799
PLT	rs12139095	C	T	-0.018	-0.005	0.002	0.022	2e-13	0.826	54.018
PLT	rs12149168	T	G	0.02	0.065	0.002	0.023	9.9e-18	0.00548	73.525
PLT	rs12155039	A	C	-0.034	-0.024	0.002	0.02	2e-58	0.242	259.666
PLT	rs12239737	A	T	0.013	-0.029	0.002	0.023	2.8e-09	0.197	35.297
PLT	rs1224382	C	T	-0.019	0.002	0.002	0.02	1.1e-18	0.942	77.847
PLT	rs12376511	C	T	-0.048	-0.057	0.003	0.025	6.3e-62	0.0259	275.758
PLT	rs12386849	T	C	-0.015	-0.011	0.002	0.021	4.5e-11	0.6	43.375
PLT	rs12439144	A	G	0.016	-0.04	0.002	0.02	2.9e-14	0.049	57.814
PLT	rs12441457	A	G	-0.029	-0.035	0.005	0.051	2.9e-09	0.49	35.234
PLT	rs12451471	T	C	-0.015	-0.051	0.002	0.021	5.3e-12	0.0163	47.564
PLT	rs12481295	G	C	-0.025	0.08	0.004	0.04	3.2e-09	0.0446	35.085
PLT	rs12491785	T	C	-0.023	-0.005	0.002	0.02	1.7e-27	0.791	118.086
PLT	rs12492695	G	A	0.012	0.016	0.002	0.02	2.6e-08	0.443	30.982
PLT	rs12533403	T	C	0.016	-0.001	0.002	0.02	1.4e-14	0.954	59.259
PLT	rs12564806	T	C	-0.039	-0.004	0.002	0.025	1.9e-56	0.882	250.662
PLT	rs12580121	G	A	0.033	0.006	0.004	0.044	4.7e-15	0.901	61.368
PLT	rs1260326	C	T	-0.041	-0.036	0.002	0.021	2.3e-82	0.0836	369.614
PLT	rs1260405	G	A	0.02	0.002	0.002	0.02	3.3e-20	0.923	84.793
PLT	rs12676105	T	C	-0.018	0.007	0.002	0.02	4.3e-18	0.734	75.167
PLT	rs12708514	G	A	-0.023	0.028	0.003	0.025	1.5e-18	0.248	77.245
PLT	rs12754468	G	C	0.036	-0.005	0.004	0.036	3.1e-22	0.885	94.055
PLT	rs12762934	T	C	0.019	0.045	0.002	0.022	3.2e-17	0.039	71.194
PLT	rs12829456	T	C	-0.029	-0.014	0.003	0.025	9.2e-29	0.567	123.819
PLT	rs12909131	T	C	0.017	-0.005	0.002	0.024	1e-11	0.839	46.272
PLT	rs12923319	A	C	0.016	0.003	0.002	0.028	9.6e-11	0.912	41.91
PLT	rs12975577	T	C	-0.016	-0.049	0.002	0.02	9.1e-15	0.0156	60.075
PLT	rs12979891	T	C	0.015	0.012	0.002	0.02	3.8e-13	0.535	52.749
PLT	rs12983010	G	A	0.048	-0.056	0.004	0.052	1.4e-30	0.282	132.1
PLT	rs12984070	G	A	-0.013	-0.003	0.002	0.02	2e-08	0.869	31.487
PLT	rs13000644	G	A	-0.013	0.004	0.002	0.023	1.2e-08	0.85	32.43
PLT	rs13032491	T	C	0.017	-0.055	0.003	0.031	2.5e-08	0.0765	31.087
PLT	rs13084317	A	G	0.017	-0.031	0.002	0.022	2.5e-14	0.148	58.102
PLT	rs13084357	C	T	0.045	0.056	0.004	0.039	1.1e-32	0.152	141.718
PLT	rs13138724	A	G	-0.016	0.009	0.002	0.02	7.8e-14	0.664	55.845
PLT	rs13150834	G	T	0.022	0.008	0.002	0.021	1.6e-24	0.711	104.458
PLT	rs13154903	C	T	-0.024	-0.018	0.003	0.036	6.7e-13	0.604	51.639
PLT	rs13185488	A	G	-0.021	-0.009	0.003	0.025	2.9e-16	0.73	66.864
PLT	rs13191948	T	C	0.024	-0.021	0.002	0.02	6.1e-31	0.297	133.768
PLT	rs13208045	T	C	-0.03	-0.019	0.003	0.027	1.8e-18	0.474	76.95
PLT	rs13224082	T	A	-0.034	0.001	0.002	0.024	1e-43	0.955	192.294
PLT	rs13266443	G	C	0.026	0.03	0.003	0.027	3.4e-25	0.265	107.509
PLT	rs13325699	C	T	-0.032	0.036	0.002	0.02	1e-46	0.0796	205.987
PLT	rs1354034	C	T	0.131	-0.011	0.002	0.022	1e-200	0.614	3726.53
PLT	rs137952017	CT	C	-0.062	-0.014	0.003	0.024	5e-94	0.545	423.144
PLT	rs139974673	C	T	0.118	0.035	0.007	0.139	2.8e-69	0.8	309.492
PLT	rs140436199	A	G	-0.045	-0.035	0.005	0.04	3e-23	0.382	98.655
PLT	rs140759014	T	C	-0.034	0.1	0.005	0.047	2.5e-10	0.0355	40.041
PLT	rs141526980	TGA	T	0.027	0.079	0.004	0.043	7.1e-11	0.0644	42.496
PLT	rs143490035	GT	G	-0.031	0.014	0.005	0.033	2e-10	0.682	40.428
PLT	rs144317085	T	A	0.043	0.085	0.006	0.043	3.5e-13	0.0461	52.914
PLT	rs145663802	T	C	-0.052	0.147	0.009	0.036	7.7e-09	5.02e-05	33.347
PLT	rs1476096	C	A	0.02	0.039	0.002	0.021	1e-19	0.0593	82.558
PLT	rs151234	C	G	0.066	0.107	0.003	0.03	7.6e-97	0.000382	436.114
PLT	rs1569419	C	T	0.023	-0.012	0.003	0.022	1.2e-19	0.585	82.259
PLT	rs1602456	A	G	-0.073	-0.031	0.007	0.049	5.9e-24	0.529	101.866
PLT	rs160697	G	A	0.013	0.022	0.002	0.02	3.5e-09	0.264	34.858
PLT	rs1641861	A	G	0.035	0.036	0.005	0.068	5.1e-12	0.595	47.634
PLT	rs165177	C	T	0.017	0.014	0.002	0.022	3.4e-12	0.515	48.434
PLT	rs1660155	C	A	-0.013	0.032	0.002	0.022	6.2e-09	0.135	33.773
PLT	rs167454	T	C	-0.016	0.001	0.003	0.022	1.8e-10	0.968	40.723
PLT	rs167924	G	A	0.021	-0.013	0.002	0.02	4.7e-22	0.508	93.199
PLT	rs16866294	T	C	-0.016	-0.013	0.003	0.027	2.5e-08	0.616	31.071
PLT	rs16889597	T	C	-0.062	0.465	0.01	0.219	7.2e-11	0.0335	42.465
PLT	rs16943595	C	G	-0.021	0.009	0.003	0.025	2.3e-12	0.719	49.173
PLT	rs17116453	A	G	-0.024	-0.078	0.003	0.029	2.3e-13	0.00628	53.721
PLT	rs17138723	G	C	-0.031	-0.023	0.003	0.025	9.5e-33	0.364	142.04
PLT	rs1716505	G	C	0.042	-0.006	0.002	0.021	5.3e-76	0.792	340.364
PLT	rs17175830	A	G	0.036	-0.009	0.003	0.024	4.9e-47	0.712	207.461
PLT	rs1719271	G	A	0.052	-0.007	0.003	0.025	3.1e-64	0.774	286.324
PLT	rs17302005	G	A	0.018	-0.022	0.003	0.027	7e-11	0.407	42.515
PLT	rs17572109	A	G	0.038	0.069	0.003	0.027	5.9e-52	0.0117	230.032
PLT	rs1768584	G	A	0.048	-0.003	0.002	0.02	7.6e-110	0.88	495.85
PLT	rs17707466	G	A	-0.019	-0.003	0.003	0.03	1.6e-11	0.934	45.39
PLT	rs17758695	T	C	-0.067	-0.041	0.006	0.049	6.7e-27	0.396	115.332
PLT	rs178010	T	A	0.015	0.02	0.002	0.022	4.8e-10	0.38	38.742
PLT	rs178761	G	A	-0.015	-0.032	0.002	0.023	1.3e-10	0.167	41.244
PLT	rs183583130	T	G	-0.069	0.026	0.007	0.057	1.2e-21	0.645	91.411
PLT	rs1865761	C	T	-0.014	-0.024	0.002	0.02	6.9e-11	0.23	42.55
PLT	rs1882076	C	T	0.015	-0.008	0.002	0.021	3.1e-11	0.701	44.081
PLT	rs1895490	A	G	0.018	-0.047	0.002	0.02	2.4e-17	0.0187	71.814
PLT	rs1924930	A	T	-0.015	-0.017	0.003	0.026	8.6e-09	0.501	33.142
PLT	rs198217	G	T	0.011	-0.039	0.002	0.02	4.8e-08	0.0471	29.777
PLT	rs1997719	T	C	-0.021	0.011	0.002	0.022	2.4e-23	0.622	99.124
PLT	rs200461307	TC	T	-0.019	-0.03	0.003	0.024	4.2e-10	0.211	39.01
PLT	rs2015210	G	T	-0.026	-0.022	0.002	0.021	1.6e-26	0.302	113.63
PLT	rs2015599	A	G	-0.045	0.02	0.002	0.02	8.99e-101	0.328	454.15
PLT	rs2017372	T	C	0.02	-0.014	0.003	0.029	4.5e-10	0.641	38.872
PLT	rs2038700	C	T	0.016	0.024	0.002	0.02	1.3e-13	0.231	54.91
PLT	rs2046823	A	G	0.03	-0.038	0.002	0.023	3.4e-37	0.0943	162.387
PLT	rs2068888	A	G	-0.022	0.024	0.002	0.02	4.7e-26	0.235	111.453
PLT	rs2070738	C	T	-0.014	0.005	0.002	0.022	3e-10	0.803	39.658
PLT	rs210798	G	T	-0.019	-0.017	0.002	0.02	7.9e-19	0.388	78.524
PLT	rs211510	G	A	-0.014	0.002	0.002	0.02	5.3e-11	0.926	43.059
PLT	rs2122403	A	G	-0.023	-0.008	0.004	0.03	3.3e-09	0.781	34.983
PLT	rs2155311	A	G	-0.027	0	0.002	0.02	8.6e-36	0.985	155.966
PLT	rs218265	C	T	0.02	-0.006	0.003	0.027	1.5e-11	0.828	45.537
PLT	rs2187416	A	C	0.014	0.006	0.002	0.022	1.2e-09	0.798	36.958
PLT	rs2243103	G	C	0.074	-0.084	0.004	0.033	9.6e-75	0.0111	334.59
PLT	rs2255531	A	G	-0.024	-0.031	0.002	0.02	3e-28	0.124	121.478
PLT	rs2274319	C	T	-0.027	0.002	0.002	0.02	3.8e-35	0.942	153.042
PLT	rs2281232	A	C	-0.024	0.038	0.004	0.046	2.1e-08	0.406	31.443
PLT	rs2297066	G	C	0.052	0.016	0.002	0.024	7.2e-98	0.503	440.817
PLT	rs2305769	C	G	0.015	0.031	0.003	0.022	1.3e-09	0.146	36.769
PLT	rs2319627	C	T	0.015	-0.004	0.003	0.03	3.5e-08	0.891	30.384
PLT	rs2321536	T	C	0.019	-0.002	0.002	0.022	4.2e-18	0.921	75.21
PLT	rs2389874	G	A	0.02	0.009	0.002	0.021	9.1e-20	0.677	82.792
PLT	rs2417965	T	C	-0.017	-0.007	0.003	0.021	1.1e-11	0.728	46.192
PLT	rs2455425	C	T	-0.021	0.058	0.004	0.033	2.3e-08	0.075	31.224
PLT	rs2475218	T	C	-0.026	-0.031	0.004	0.036	9.4e-13	0.39	50.969
PLT	rs2487303	G	A	-0.019	0.014	0.002	0.023	4.5e-16	0.544	66.014
PLT	rs2494663	A	C	-0.021	0	0.002	0.02	5.9e-24	0.986	101.865
PLT	rs2520096	G	A	0.034	0.031	0.002	0.02	1.1e-45	0.128	201.205
PLT	rs2641443	A	G	-0.03	0.015	0.002	0.021	1.1e-36	0.481	160.09
PLT	rs2689216	A	G	0.019	-0.016	0.002	0.022	7.3e-17	0.462	69.596
PLT	rs2700936	G	T	0.017	-0.016	0.002	0.02	1.5e-15	0.416	63.677
PLT	rs2722159	A	G	0.014	-0.012	0.002	0.02	1.5e-10	0.533	40.994
PLT	rs2724564	T	G	0.025	0.02	0.002	0.02	2.3e-32	0.314	140.278
PLT	rs2755214	G	T	0.024	0.055	0.002	0.021	5.6e-25	0.00781	106.54
PLT	rs2758994	T	C	-0.019	-0.01	0.002	0.023	2.1e-15	0.66	62.941
PLT	rs2786802	T	G	-0.018	0.001	0.003	0.026	4.9e-11	0.966	43.221
PLT	rs2788500	G	A	-0.042	-0.014	0.004	0.064	2e-20	0.833	85.775
PLT	rs2797688	C	T	0.02	0	0.002	0.021	9.4e-22	0.991	91.842
PLT	rs2823002	T	A	-0.018	0.026	0.003	0.025	2e-09	0.296	35.998
PLT	rs2836425	T	C	0.038	-0.043	0.003	0.034	6.9e-34	0.21	147.257
PLT	rs28456	G	A	0.04	0.046	0.002	0.02	4.2e-68	0.0253	304.1
PLT	rs28505677	G	C	-0.035	-0.018	0.003	0.027	1e-44	0.506	196.887
PLT	rs2887399	T	G	-0.016	-0.02	0.003	0.024	1.8e-09	0.395	36.159
PLT	rs2900177	T	C	0.017	-0.021	0.002	0.023	3.3e-14	0.361	57.547
PLT	rs296852	A	G	-0.043	0.018	0.002	0.02	2.8e-86	0.371	387.565
PLT	rs2999157	A	G	-0.03	-0.036	0.002	0.02	6.4e-47	0.078	206.948
PLT	rs301371	A	G	0.038	-0.017	0.002	0.02	4.6e-71	0.397	317.676
PLT	rs303968	C	T	-0.019	-0.042	0.002	0.02	1.1e-18	0.0397	77.887
PLT	rs3122414	A	G	-0.016	0.009	0.002	0.02	9.7e-13	0.673	50.897
PLT	rs3184504	C	T	-0.104	-0.075	0.002	0.02	1e-200	0.000191	2462.88
PLT	rs34152163	C	G	-0.014	0.003	0.002	0.021	1.4e-10	0.871	41.144
PLT	rs34164109	T	C	0.122	-0.019	0.002	0.021	1e-200	0.366	2592.99
PLT	rs342299	T	C	-0.071	-0.01	0.002	0.02	1e-200	0.602	1104.57
PLT	rs34329	C	G	0.017	-0.021	0.002	0.022	1.8e-13	0.341	54.231
PLT	rs34341922	A	G	0.023	0.057	0.002	0.02	3.8e-27	0.00479	116.451
PLT	rs34346558	C	A	0.02	0.012	0.003	0.025	5.4e-14	0.648	56.563
PLT	rs34524896	T	C	-0.09	0.07	0.005	0.04	1.9e-74	0.0774	333.184
PLT	rs34592828	A	G	-0.139	-0.073	0.005	0.05	5e-161	0.146	731.164
PLT	rs34651	T	C	0.044	-0.021	0.004	0.042	1.6e-29	0.612	127.247
PLT	rs34968913	A	G	-0.019	-0.018	0.003	0.023	1.6e-14	0.448	59.033
PLT	rs35069969	C	G	0.016	-0.031	0.002	0.02	2e-13	0.128	54.02
PLT	rs35267052	G	T	0.026	-0.001	0.003	0.041	1.4e-13	0.983	54.681
PLT	rs35292561	T	C	-0.026	0.035	0.004	0.035	3.2e-10	0.314	39.564
PLT	rs35330522	A	G	0.019	0.004	0.002	0.02	4e-20	0.83	84.4
PLT	rs35355140	A	C	-0.027	0.062	0.004	0.034	1.7e-10	0.0653	40.804
PLT	rs35572371	CACTG	C	-0.015	0.044	0.002	0.021	1e-10	0.0355	41.772
PLT	rs35584079	A	G	0.031	0.022	0.003	0.031	5.5e-22	0.485	92.906
PLT	rs35773521	G	A	-0.016	0.017	0.002	0.021	2.1e-10	0.427	40.405
PLT	rs36109901	C	A	0.063	0.009	0.002	0.022	5.11e-155	0.689	703.543
PLT	rs36205397	G	A	0.017	0.005	0.002	0.021	2.8e-15	0.817	62.428
PLT	rs3731211	A	T	0.044	-0.023	0.002	0.024	1.3e-77	0.326	347.781
PLT	rs3736313	G	A	-0.015	0.028	0.002	0.024	1.6e-10	0.237	40.904
PLT	rs374039502	A	T	-0.05	-0.159	0.008	0.117	1.1e-10	0.174	41.626
PLT	rs3742028	A	G	-0.045	0.016	0.002	0.021	1e-97	0.429	440.154
PLT	rs3742271	C	G	0.017	0.005	0.002	0.022	8.6e-15	0.809	60.2
PLT	rs3742321	C	T	-0.016	0.009	0.003	0.021	5.8e-10	0.676	38.393
PLT	rs3760868	G	T	-0.023	-0.02	0.003	0.027	1.1e-13	0.46	55.204
PLT	rs3764535	A	G	0.02	-0.008	0.002	0.02	2.8e-21	0.683	89.678
PLT	rs3767812	A	G	0.037	-0.03	0.003	0.024	1.8e-48	0.22	214.05
PLT	rs3771529	A	G	-0.032	-0.018	0.003	0.023	5.8e-33	0.43	143.042
PLT	rs3800458	T	A	0.025	-0.031	0.002	0.021	6.6e-30	0.139	129.053
PLT	rs3804749	T	C	-0.037	-0.008	0.002	0.02	2.7e-68	0.692	304.983
PLT	rs3806233	A	G	0.014	-0.006	0.002	0.02	1.5e-10	0.769	40.98
PLT	rs381500	A	C	0.031	-0.002	0.002	0.02	2.5e-48	0.925	213.371
PLT	rs385893	C	T	0.107	0.012	0.002	0.02	1e-200	0.553	2583.27
PLT	rs3865444	A	C	-0.024	-0.014	0.002	0.021	1.5e-26	0.507	113.745
PLT	rs3883952	A	T	0.023	0.031	0.003	0.027	5.9e-19	0.261	79.108
PLT	rs3912392	A	G	-0.015	-0.015	0.002	0.02	1.9e-12	0.451	49.593
PLT	rs3943516	G	A	0.015	0.015	0.002	0.02	9.5e-12	0.463	46.436
PLT	rs3956381	A	C	0.016	0.011	0.002	0.021	6.8e-13	0.602	51.597
PLT	rs4061659	C	G	-0.032	0.018	0.002	0.02	2.5e-50	0.38	222.528
PLT	rs4072669	C	G	-0.021	-0.014	0.002	0.022	8.4e-20	0.534	82.955
PLT	rs4076566	A	G	-0.017	-0.025	0.002	0.02	1.7e-15	0.226	63.4
PLT	rs41375145	G	A	-0.027	0.075	0.004	0.049	4.8e-14	0.123	56.829
PLT	rs4148445	T	C	0.074	-0.024	0.004	0.037	6.8e-84	0.516	376.626
PLT	rs4286082	T	C	-0.016	-0.043	0.002	0.021	3e-12	0.0379	48.691
PLT	rs4357501	T	C	-0.012	-0.001	0.002	0.022	1e-08	0.962	32.761
PLT	rs4377525	C	A	-0.028	0.011	0.002	0.025	5.8e-31	0.671	133.865
PLT	rs4442541	G	A	0.022	-0.002	0.002	0.021	2.2e-21	0.936	90.158
PLT	rs4477285	A	G	0.018	0.013	0.002	0.02	5.3e-17	0.526	70.226
PLT	rs4538653	C	G	-0.044	0.007	0.002	0.023	5.2e-81	0.771	363.356
PLT	rs4588	T	G	-0.014	0.019	0.002	0.024	3.4e-09	0.435	34.922
PLT	rs458857	A	C	0.015	0.018	0.002	0.02	1.6e-12	0.36	49.902
PLT	rs4670779	T	C	-0.019	0.006	0.002	0.022	1.1e-16	0.792	68.799
PLT	rs4686534	A	T	0.016	0.003	0.003	0.024	2.7e-10	0.912	39.848
PLT	rs4711890	G	C	0.029	0.029	0.002	0.022	1.6e-34	0.199	150.179
PLT	rs4733495	C	T	0.022	0.005	0.003	0.023	2.4e-18	0.816	76.33
PLT	rs4754299	T	C	0.021	-0.016	0.002	0.021	6.2e-23	0.443	97.236
PLT	rs4771666	T	C	0.015	-0.028	0.003	0.021	6.2e-09	0.176	33.785
PLT	rs4780355	C	T	0.021	-0.033	0.002	0.022	1.2e-19	0.133	82.192
PLT	rs4793987	C	T	-0.013	0.004	0.002	0.021	2.2e-09	0.855	35.807
PLT	rs4812449	G	C	0.014	0.015	0.002	0.02	5.6e-11	0.456	42.963
PLT	rs4815915	A	G	-0.018	-0.003	0.002	0.022	1.3e-15	0.91	63.978
PLT	rs4818033	C	T	-0.02	0.023	0.002	0.024	8.4e-18	0.321	73.847
PLT	rs4846082	T	C	-0.039	-0.002	0.002	0.02	4.4e-77	0.935	345.343
PLT	rs4849845	A	G	-0.035	0.013	0.002	0.02	2.8e-53	0.519	236.099
PLT	rs4883519	C	T	0.012	-0.004	0.002	0.02	4.9e-09	0.86	34.221
PLT	rs4902244	G	A	0.017	-0.046	0.003	0.03	6.5e-09	0.123	33.668
PLT	rs4913405	A	G	0.018	-0.008	0.002	0.022	2e-13	0.733	53.989
PLT	rs4936066	C	A	-0.018	0.009	0.003	0.028	1.3e-11	0.747	45.799
PLT	rs4946366	T	C	-0.017	-0.023	0.003	0.023	5e-09	0.324	34.186
PLT	rs4947490	G	A	0.017	-0.025	0.002	0.021	1.5e-13	0.232	54.607
PLT	rs4965426	A	G	-0.041	0.006	0.003	0.025	3.5e-42	0.818	185.235
PLT	rs4972760	G	A	0.02	-0.003	0.003	0.031	4e-10	0.93	39.132
PLT	rs4979859	T	G	0.019	0.014	0.002	0.022	1.9e-15	0.536	63.191
PLT	rs511515	G	A	0.108	-0.022	0.002	0.024	1e-200	0.367	2232.93
PLT	rs55664157	A	T	-0.031	-0.009	0.003	0.036	6.7e-22	0.804	92.505
PLT	rs55708816	A	G	0.032	0.038	0.003	0.034	9.7e-21	0.262	87.228
PLT	rs55773542	T	C	-0.027	0.035	0.003	0.033	6.5e-15	0.282	60.73
PLT	rs55794721	A	G	-0.036	-0.025	0.002	0.021	2.1e-64	0.224	287.17
PLT	rs55868394	A	C	-0.022	-0.019	0.003	0.035	1.9e-11	0.594	45.057
PLT	rs55879786	A	G	-0.028	0.031	0.003	0.024	4.6e-25	0.19	106.926
PLT	rs56043070	A	G	-0.137	-0.045	0.004	0.044	1e-200	0.307	1128.52
PLT	rs56088754	G	A	0.017	-0.028	0.002	0.023	5.5e-14	0.219	56.543
PLT	rs56262061	G	T	-0.016	-0.037	0.002	0.022	1.4e-11	0.0989	45.604
PLT	rs56336971	C	T	-0.015	-0.007	0.002	0.023	6.8e-11	0.758	42.578
PLT	rs57273488	A	G	0.041	0.038	0.006	0.057	1.4e-10	0.505	41.207
PLT	rs57486725	G	T	-0.05	0.008	0.004	0.052	9.6e-37	0.883	160.327
PLT	rs5753146	A	T	0.013	0.019	0.002	0.022	2.3e-09	0.386	35.742
PLT	rs57556994	C	T	0.029	-0.034	0.004	0.033	2.3e-13	0.304	53.759
PLT	rs57795966	A	G	0.018	0.033	0.003	0.022	3.2e-09	0.146	35.066
PLT	rs57843631	T	C	-0.235	0.1	0.008	0.12	3.3e-189	0.404	860.8
PLT	rs58241613	A	T	0.051	-0.122	0.007	0.068	1.6e-13	0.073	54.394
PLT	rs583306	T	C	0.022	-0.003	0.002	0.026	1e-19	0.896	82.564
PLT	rs58722186	T	C	0.023	0.019	0.002	0.022	8.1e-24	0.388	101.248
PLT	rs59425973	T	TG	-0.021	-0.006	0.002	0.021	8.2e-22	0.754	92.108
PLT	rs594942	C	T	0.018	-0.005	0.002	0.021	1.5e-16	0.813	68.136
PLT	rs59602331	C	T	-0.025	0.019	0.002	0.023	4.7e-24	0.405	102.342
PLT	rs59781045	T	C	-0.026	0.08	0.004	0.036	6.4e-10	0.0278	38.183
PLT	rs6001292	A	C	0.016	0.001	0.002	0.02	1.1e-12	0.946	50.594
PLT	rs6002915	A	G	0.023	0.004	0.003	0.037	1.8e-11	0.917	45.187
PLT	rs6017460	T	C	-0.013	-0.007	0.002	0.02	5.4e-10	0.717	38.545
PLT	rs60188612	A	G	0.015	0.013	0.003	0.029	1.7e-08	0.66	31.754
PLT	rs6035274	C	T	-0.014	0.037	0.002	0.021	2.3e-11	0.0745	44.729
PLT	rs60384564	C	A	-0.054	-0.052	0.005	0.042	8.3e-23	0.221	96.633
PLT	rs6045612	T	C	-0.043	-0.038	0.002	0.023	7.6e-71	0.0944	316.694
PLT	rs6060978	A	G	-0.029	-0.002	0.003	0.021	1e-29	0.926	128.166
PLT	rs6066390	T	C	0.016	0.002	0.003	0.022	3.1e-10	0.929	39.589
PLT	rs6074203	C	A	0.014	-0.014	0.003	0.022	4.2e-08	0.529	30.038
PLT	rs60757417	G	C	-0.08	-0.007	0.004	0.034	1.7e-70	0.839	315.143
PLT	rs61025394	A	G	-0.017	0.013	0.003	0.023	3.9e-11	0.559	43.666
PLT	rs6103669	A	G	-0.018	0.01	0.002	0.023	5.3e-14	0.669	56.598
PLT	rs61269268	C	A	0.016	-0.053	0.003	0.024	1.1e-08	0.0248	32.652
PLT	rs6140670	A	G	-0.016	0.004	0.002	0.022	8e-12	0.853	46.777
PLT	rs6141	T	C	0.06	-0.012	0.002	0.021	1.3e-181	0.569	825.916
PLT	rs61608280	G	A	0.014	0.024	0.002	0.02	6.9e-11	0.227	42.555
PLT	rs61781290	G	A	0.027	-0.037	0.002	0.022	5.8e-30	0.104	129.307
PLT	rs61986599	A	G	-0.02	0.041	0.002	0.022	1.5e-18	0.0644	77.198
PLT	rs62002318	G	A	0.014	-0.007	0.002	0.021	2.1e-11	0.742	44.848
PLT	rs62022865	C	A	-0.021	-0.037	0.003	0.029	6.2e-12	0.211	47.259
PLT	rs62113963	T	C	-0.015	0.019	0.002	0.023	1.9e-09	0.405	36.043
PLT	rs62183915	G	A	0.016	0.008	0.002	0.02	1.9e-14	0.68	58.597
PLT	rs62217799	T	G	0.018	0.087	0.002	0.023	5.6e-16	0.000122	65.577
PLT	rs62251184	T	C	0.042	-0.043	0.004	0.038	1.6e-21	0.261	90.732
PLT	rs62491380	G	A	-0.028	0.009	0.004	0.036	4.6e-15	0.796	61.41
PLT	rs62523770	T	G	0.025	-0.052	0.003	0.024	8.9e-21	0.0289	87.397
PLT	rs630505	C	T	0.017	0.003	0.002	0.023	5.4e-13	0.907	52.05
PLT	rs6435080	A	G	0.019	-0.018	0.002	0.02	2.2e-19	0.375	81.071
PLT	rs6439675	A	G	0.018	-0.001	0.002	0.02	5e-17	0.957	70.346
PLT	rs6444571	C	T	0.022	0.005	0.002	0.022	8.2e-20	0.828	83.012
PLT	rs646809	T	C	0.018	-0.004	0.003	0.024	2.2e-12	0.858	49.298
PLT	rs648103	C	T	0.017	-0.02	0.002	0.021	2.5e-14	0.347	58.097
PLT	rs6537255	C	T	0.018	0.034	0.002	0.021	4.1e-17	0.101	70.748
PLT	rs6545465	C	T	-0.018	0.022	0.003	0.024	4.7e-11	0.368	43.283
PLT	rs6546909	T	A	0.024	0.018	0.003	0.028	2.2e-16	0.521	67.426
PLT	rs655029	A	G	0.069	-0.032	0.002	0.023	8.49e-192	0.159	872.701
PLT	rs6554595	T	C	0.014	0.003	0.002	0.02	1.8e-11	0.896	45.192
PLT	rs6556405	C	T	-0.027	-0.008	0.002	0.023	5.4e-29	0.718	124.866
PLT	rs656163	G	A	-0.012	-0.013	0.002	0.02	4.9e-08	0.513	29.737
PLT	rs6572992	G	C	0.014	-0.015	0.002	0.02	1.7e-10	0.451	40.821
PLT	rs6588634	T	C	0.023	-0.073	0.003	0.031	2.6e-11	0.0183	44.429
PLT	rs658974	T	C	-0.032	0.119	0.004	0.07	5.3e-14	0.0885	56.623
PLT	rs6592965	A	G	0.016	-0.013	0.002	0.021	1.7e-14	0.541	58.844
PLT	rs66527945	T	C	0.024	-0.053	0.004	0.042	1.8e-08	0.21	31.737
PLT	rs6664992	G	A	0.012	-0.026	0.002	0.02	3.5e-08	0.188	30.417
PLT	rs669556	T	C	0.021	0.013	0.003	0.026	8e-16	0.618	64.877
PLT	rs6696074	T	C	0.015	-0.04	0.002	0.02	8.4e-12	0.0466	46.662
PLT	rs6706095	G	T	0.023	-0.016	0.002	0.021	1.1e-20	0.445	87.006
PLT	rs67149561	C	G	0.025	-0.008	0.003	0.027	3.9e-18	0.759	75.362
PLT	rs6815294	A	G	0.022	0.02	0.002	0.02	6.7e-24	0.323	101.631
PLT	rs6863275	C	A	-0.024	0.046	0.004	0.043	2.1e-10	0.276	40.367
PLT	rs6880286	T	C	0.019	-0.017	0.002	0.02	3.5e-19	0.411	80.131
PLT	rs6883116	C	T	-0.012	-0.016	0.002	0.02	8.8e-09	0.424	33.09
PLT	rs6883827	G	A	0.028	0.048	0.002	0.021	3e-39	0.0216	171.804
PLT	rs6985149	G	A	-0.019	0.059	0.002	0.022	1e-16	0.00731	68.909
PLT	rs6993770	T	A	-0.07	-0.027	0.002	0.024	1.6e-196	0.267	894.394
PLT	rs7010394	C	T	0.018	-0.016	0.002	0.02	2.1e-17	0.414	72.026
PLT	rs706025	A	C	0.012	0.058	0.002	0.02	6e-09	0.00368	33.846
PLT	rs7088799	G	T	0.076	0.04	0.002	0.021	1e-200	0.0481	1268.35
PLT	rs7103603	A	G	-0.03	-0.023	0.002	0.02	1e-41	0.251	183.075
PLT	rs7117878	A	C	0.016	-0.007	0.002	0.021	8.1e-13	0.728	51.266
PLT	rs7124681	A	C	-0.025	0.009	0.002	0.021	3.1e-31	0.661	135.135
PLT	rs71265190	A	G	-0.016	-0.028	0.003	0.027	6.9e-11	0.3	42.556
PLT	rs7233932	G	C	0.015	0.011	0.002	0.023	1.2e-10	0.633	41.39
PLT	rs7249692	C	T	-0.029	-0.026	0.002	0.024	2.2e-39	0.272	172.445
PLT	rs7252328	G	A	0.025	0.002	0.003	0.028	2.9e-17	0.954	71.434
PLT	rs7254827	T	A	-0.027	-0.009	0.003	0.025	6.5e-27	0.71	115.39
PLT	rs72687006	C	T	0.062	-0.132	0.008	0.104	2.6e-13	0.207	53.527
PLT	rs72725158	C	T	-0.048	0.019	0.003	0.033	3.3e-62	0.551	277.025
PLT	rs72760940	T	C	-0.027	0.052	0.004	0.044	4.5e-11	0.236	43.393
PLT	rs72781644	C	T	-0.017	0.009	0.003	0.029	3.2e-10	0.767	39.56
PLT	rs72969820	T	C	-0.03	-0.08	0.003	0.032	5.7e-19	0.0117	79.167
PLT	rs72996108	A	C	-0.026	0.103	0.004	0.036	1.1e-13	0.00469	55.098
PLT	rs73036520	C	G	-0.049	-0.027	0.002	0.022	2.3e-88	0.217	397.148
PLT	rs73037185	T	C	0.024	-0.067	0.004	0.038	3.5e-09	0.0767	34.87
PLT	rs73140125	G	A	0.017	-0.033	0.003	0.031	4.3e-08	0.28	29.996
PLT	rs73231609	T	C	0.013	0	0.002	0.02	3.3e-10	0.999	39.469
PLT	rs7332115	G	T	0.026	0.016	0.002	0.02	8.5e-32	0.415	137.7
PLT	rs7385804	A	C	0.027	-0.036	0.002	0.02	2.8e-34	0.0701	149.065
PLT	rs73884850	A	T	-0.022	-0.028	0.004	0.04	2.8e-08	0.482	30.837
PLT	rs74528993	A	G	0.025	0.08	0.004	0.052	1.1e-08	0.121	32.635
PLT	rs74561800	C	G	0.071	-0.08	0.009	0.063	1.2e-14	0.202	59.533
PLT	rs75065607	C	T	-0.043	0.075	0.008	0.195	3e-08	0.702	30.727
PLT	rs75107793	A	G	0.114	0.038	0.004	0.032	6.61e-169	0.241	767.392
PLT	rs7516301	C	T	0.017	-0.011	0.002	0.02	1.2e-15	0.594	64.077
PLT	rs75659987	A	T	0.038	0.029	0.006	0.083	1.4e-10	0.728	41.224
PLT	rs7585866	G	A	0.018	-0.008	0.002	0.021	4e-17	0.69	70.762
PLT	rs76064941	T	C	-0.054	-0.017	0.006	0.08	1.7e-19	0.833	81.571
PLT	rs761841	C	T	0.014	0.002	0.002	0.02	1.7e-10	0.923	40.807
PLT	rs7630419	A	G	-0.015	-0.019	0.002	0.02	5.8e-13	0.333	51.909
PLT	rs7641325	A	G	-0.036	0.008	0.002	0.021	3.4e-65	0.701	290.754
PLT	rs76445378	T	C	0.1	0.419	0.008	0.17	9.8e-33	0.0138	141.991
PLT	rs76496105	G	C	-0.028	-0.054	0.004	0.032	1.3e-14	0.0916	59.32
PLT	rs7660913	C	G	0.028	-0.019	0.004	0.044	2.8e-10	0.661	39.816
PLT	rs7671752	T	C	-0.015	0.004	0.002	0.021	1.2e-12	0.841	50.425
PLT	rs76859665	T	G	-0.034	0.013	0.005	0.075	9.8e-10	0.861	37.368
PLT	rs7705526	A	C	0.044	-0.018	0.002	0.021	3.4e-82	0.395	368.812
PLT	rs77338166	G	A	-0.025	0.035	0.004	0.05	6.3e-09	0.478	33.74
PLT	rs77494014	T	A	0.022	0.007	0.004	0.026	8.1e-09	0.801	33.25
PLT	rs7760090	G	A	-0.023	0.007	0.003	0.024	1.2e-17	0.775	73.133
PLT	rs777490	T	C	-0.015	-0.016	0.002	0.021	3.1e-10	0.433	39.633
PLT	rs77808283	A	G	0.048	0.055	0.006	0.087	3.3e-18	0.53	75.705
PLT	rs7789916	A	G	-0.021	-0.013	0.002	0.023	5.6e-19	0.569	79.208
PLT	rs78120948	GTTTA	G	-0.022	-0.008	0.002	0.02	2e-24	0.712	104.037
PLT	rs78157248	C	T	0.028	0.11	0.004	0.059	2.2e-11	0.059	44.758
PLT	rs7830416	A	T	0.02	0.016	0.003	0.028	2.1e-10	0.582	40.413
PLT	rs7833924	G	A	0.042	0.021	0.002	0.02	2.1e-85	0.291	383.587
PLT	rs78376243	T	C	0.02	0.028	0.003	0.032	1.7e-11	0.386	45.296
PLT	rs7843024	A	G	0.016	0.007	0.002	0.028	1.3e-13	0.816	54.862
PLT	rs7851531	G	A	-0.012	-0.014	0.002	0.021	4.8e-08	0.512	29.797
PLT	rs7860776	A	G	-0.036	-0.033	0.002	0.022	8.9e-50	0.13	220.043
PLT	rs78909033	A	G	0.062	0.024	0.003	0.03	1.7e-91	0.413	411.494
PLT	rs79007502	C	T	0.091	0.102	0.005	0.089	2.7e-62	0.248	277.459
PLT	rs7912685	C	T	0.021	0.006	0.003	0.024	3e-12	0.801	48.666
PLT	rs7920539	T	C	-0.013	0.037	0.002	0.02	1.5e-09	0.0651	36.476
PLT	rs7937770	C	T	-0.014	-0.033	0.002	0.02	1.2e-10	0.0978	41.492
PLT	rs79541578	A	G	-0.02	-0.069	0.003	0.023	3.7e-15	0.00219	61.837
PLT	rs796004	T	C	0.015	0.007	0.002	0.023	8.6e-10	0.748	37.618
PLT	rs79716587	A	G	-0.022	0.017	0.003	0.036	4.5e-12	0.632	47.877
PLT	rs80012730	C	A	-0.042	-0.052	0.004	0.033	4.7e-25	0.117	106.903
PLT	rs80054178	C	T	0.129	-0.02	0.007	0.108	4.2e-73	0.852	327.057
PLT	rs80143037	G	A	0.076	-0.036	0.004	0.03	2.5e-84	0.238	378.645
PLT	rs8049394	A	G	-0.022	0.017	0.002	0.025	5e-20	0.488	83.985
PLT	rs8050500	C	T	0.018	-0.011	0.002	0.02	1.1e-16	0.58	68.776
PLT	rs8056774	T	A	0.017	-0.01	0.003	0.025	2.4e-09	0.69	35.645
PLT	rs8071834	C	T	0.013	-0.015	0.002	0.02	2.4e-09	0.451	35.623
PLT	rs8072157	A	T	-0.02	0.034	0.003	0.025	1.4e-14	0.167	59.26
PLT	rs8098454	T	C	0.025	0.027	0.004	0.037	1.3e-11	0.469	45.824
PLT	rs8106212	T	C	-0.091	-0.085	0.01	0.105	4.1e-20	0.415	84.38
PLT	rs8129054	G	A	0.02	-0.038	0.002	0.023	3.4e-16	0.0933	66.581
PLT	rs8178824	T	C	0.1	0.031	0.006	0.104	3.2e-59	0.766	263.358
PLT	rs855791	G	A	-0.028	0.013	0.002	0.021	7e-38	0.546	165.525
PLT	rs858516	T	C	-0.016	0.012	0.002	0.02	1.8e-14	0.575	58.709
PLT	rs882405	A	G	-0.026	0.031	0.002	0.021	4e-33	0.129	143.742
PLT	rs896156	C	T	-0.035	-0.009	0.004	0.033	5.2e-21	0.777	88.45
PLT	rs9260012	G	A	0.031	0.087	0.002	0.021	3.2e-43	3.25e-05	190.015
PLT	rs9264781	A	C	-0.045	0.018	0.008	0.073	3.3e-09	0.808	35.018
PLT	rs9266658	A	G	0.059	0.071	0.003	0.023	4.4e-96	0.00174	432.586
PLT	rs9294458	A	G	-0.012	-0.02	0.002	0.02	2.4e-08	0.322	31.165
PLT	rs9299006	A	G	-0.099	0.033	0.011	0.09	6.1e-18	0.716	74.475
PLT	rs9371672	G	C	-0.013	-0.016	0.002	0.021	5.9e-09	0.463	33.855
PLT	rs9376060	G	A	0.033	0.022	0.003	0.032	4.7e-38	0.495	166.335
PLT	rs9382146	A	G	-0.025	0.004	0.002	0.02	3.3e-32	0.852	139.592
PLT	rs9400379	G	A	0.019	0.01	0.002	0.02	5.5e-19	0.605	79.258
PLT	rs9410195	T	C	-0.066	0.109	0.004	0.052	1.9e-50	0.0346	223.155
PLT	rs9429767	A	G	0.02	0.02	0.003	0.024	1.5e-13	0.396	54.581
PLT	rs9460100	C	T	-0.015	0.03	0.002	0.02	9.1e-13	0.128	51.022
PLT	rs950965	G	A	0.023	-0.011	0.002	0.021	1.3e-25	0.603	109.382
PLT	rs9535495	T	C	-0.014	0.007	0.002	0.02	1.7e-10	0.715	40.733
PLT	rs963997	G	A	-0.014	0.015	0.002	0.02	2.3e-09	0.446	35.683
PLT	rs964184	C	G	0.037	0.04	0.003	0.028	2.6e-32	0.158	140.046
PLT	rs9704476	C	T	-0.015	-0.013	0.002	0.021	2.2e-12	0.526	49.316
PLT	rs9809116	G	A	0.02	0.017	0.002	0.021	1.7e-20	0.433	86.136
PLT	rs9829114	A	G	-0.023	0.026	0.002	0.02	5.9e-26	0.201	111.022
PLT	rs9843122	T	C	-0.016	0.004	0.003	0.025	5.3e-09	0.889	34.078
PLT	rs9879207	C	T	0.017	0.031	0.003	0.025	7.8e-10	0.209	37.822
PLT	rs9916458	A	G	0.024	-0.03	0.003	0.023	5.4e-20	0.19	83.838
PLT	rs9919955	C	G	-0.029	-0.037	0.003	0.03	8.9e-25	0.226	105.623
PLT	rs9947269	C	T	0.031	-0.029	0.003	0.027	3e-23	0.283	98.636
PLT	rs9950562	T	C	-0.015	-0.03	0.002	0.02	4.6e-12	0.128	47.862

## Sheet: MPV on IBD
Supplementary Table 1. SNPs used as valid instrumental variables for MPV on IBD
Exposure	SNP	Effect_allele	Other_allele	Beta.exposure	Beta.outcome	Se.exposure	Se.outcome	Pval.exposure	Pval.outcome	F
MPV	rs10021661	G	A	0.014	-0.012	0.002	0.02	5.2e-11	0.537	43.091
MPV	rs10070207	T	G	-0.015	0.011	0.003	0.025	7.3e-09	0.656	33.45
MPV	rs10113898	G	A	-0.013	-0.01	0.002	0.021	1.1e-09	0.641	37.087
MPV	rs10237268	C	A	-0.021	0.032	0.004	0.038	2.2e-08	0.392	31.283
MPV	rs10418205	G	A	0.02	-0.019	0.002	0.022	5.3e-21	0.393	88.403
MPV	rs10438711	T	A	-0.013	0.025	0.002	0.025	2.5e-08	0.328	31.024
MPV	rs1047891	A	C	0.03	-0.043	0.002	0.021	3.5e-43	0.0434	189.829
MPV	rs1052025	G	A	0.043	0.082	0.004	0.044	4.6e-23	0.0638	97.802
MPV	rs1059196	T	C	0.049	0.019	0.002	0.022	1.5e-93	0.398	420.949
MPV	rs10771511	C	T	0.073	0.019	0.002	0.02	1e-200	0.343	1314.32
MPV	rs10773982	A	G	0.013	0.012	0.002	0.02	3.5e-09	0.559	34.897
MPV	rs10777748	G	T	-0.013	-0.059	0.002	0.026	4.3e-08	0.0228	29.992
MPV	rs10789114	C	T	-0.019	-0.028	0.002	0.023	2.3e-18	0.21	76.443
MPV	rs10813766	G	T	-0.055	-0.014	0.002	0.021	1.2e-141	0.519	641.964
MPV	rs10865130	G	C	0.021	-0.009	0.002	0.022	1.6e-21	0.669	90.819
MPV	rs10876550	A	G	-0.093	0.039	0.002	0.021	1e-200	0.0654	2089.22
MPV	rs10894020	C	T	-0.014	-0.023	0.002	0.024	1.2e-10	0.335	41.442
MPV	rs10896024	G	A	-0.031	0.048	0.002	0.02	2.6e-49	0.018	217.88
MPV	rs10961948	C	T	-0.016	-0.01	0.003	0.026	1.4e-08	0.705	32.24
MPV	rs10970979	G	A	0.045	0.057	0.002	0.024	4.1e-90	0.0166	405.205
MPV	rs11071720	C	T	-0.058	-0.028	0.002	0.021	1.5e-148	0.173	673.809
MPV	rs11072496	T	C	0.026	-0.017	0.003	0.029	7.8e-20	0.566	83.107
MPV	rs11075750	G	A	-0.02	0.016	0.002	0.02	3.9e-20	0.434	84.471
MPV	rs11082304	T	G	0.045	-0.014	0.002	0.02	5.7e-107	0.501	482.63
MPV	rs11098323	A	G	0.015	-0.039	0.002	0.02	3.8e-12	0.0524	48.244
MPV	rs11121012	G	A	-0.031	-0.021	0.002	0.021	1.5e-46	0.298	205.257
MPV	rs11121529	G	C	0.082	-0.025	0.003	0.033	4.3e-144	0.454	653.292
MPV	rs11126079	C	G	-0.026	-0.01	0.002	0.021	3.1e-34	0.614	148.87
MPV	rs11128264	T	C	-0.013	0.017	0.002	0.02	4.9e-10	0.407	38.733
MPV	rs111304587	G	T	-0.044	-0.055	0.004	0.03	5.5e-33	0.0623	143.13
MPV	rs111592250	A	G	0.02	-0.027	0.003	0.028	3.4e-10	0.333	39.421
MPV	rs11160085	C	T	-0.017	0.002	0.002	0.023	2.7e-14	0.931	57.913
MPV	rs111631653	A	T	0.071	0.002	0.008	0.067	2.9e-19	0.972	80.51
MPV	rs11167171	CAAAACACCCA	C	-0.015	0.037	0.002	0.02	1.5e-11	0.0687	45.585
MPV	rs11168256	G	A	-0.018	-0.014	0.002	0.022	1.7e-15	0.537	63.362
MPV	rs11175492	G	A	-0.078	-0.011	0.003	0.036	2.2e-122	0.753	553.5
MPV	rs11186859	G	C	0.013	0.021	0.002	0.023	6e-09	0.369	33.819
MPV	rs112100699	T	C	0.015	-0.024	0.003	0.03	2.4e-08	0.435	31.172
MPV	rs11229075	C	A	-0.03	-0.004	0.002	0.022	6.3e-38	0.865	165.756
MPV	rs11245346	C	G	0.022	-0.045	0.003	0.032	2.8e-15	0.159	62.401
MPV	rs11246328	C	T	-0.018	-0.042	0.002	0.02	4.2e-18	0.039	75.23
MPV	rs11247735	A	G	-0.013	-0.005	0.002	0.02	1.2e-10	0.8	41.439
MPV	rs112503499	A	G	0.02	0.024	0.002	0.021	4.4e-21	0.265	88.766
MPV	rs1126643	T	C	-0.012	0.013	0.002	0.02	7.8e-09	0.522	33.331
MPV	rs11267024	T	C	0.013	-0.015	0.002	0.023	1e-08	0.514	32.795
MPV	rs112683685	C	T	0.02	0.023	0.002	0.021	1.3e-19	0.27	82.076
MPV	rs112744251	T	C	-0.028	-0.068	0.004	0.047	4.9e-11	0.145	43.212
MPV	rs113401351	C	G	-0.071	-0.125	0.008	0.081	2.2e-20	0.122	85.565
MPV	rs113919063	A	G	-0.056	0.038	0.007	0.064	3.3e-16	0.55	66.604
MPV	rs114132417	A	C	0.055	0.111	0.009	0.089	5.1e-10	0.21	38.633
MPV	rs11430387	TG	T	-0.02	-0.028	0.003	0.034	3e-10	0.419	39.679
MPV	rs114694170	C	T	-0.14	0.085	0.004	0.043	1e-200	0.0484	1018.99
MPV	rs114968084	A	G	0.086	-0.11	0.006	0.081	2.6e-42	0.174	185.807
MPV	rs115060008	C	A	-0.019	-0.001	0.004	0.035	4.6e-08	0.986	29.862
MPV	rs115486862	C	T	0.045	0.142	0.007	0.099	1.6e-11	0.151	45.39
MPV	rs1158569	C	A	-0.041	-0.01	0.002	0.02	3.7e-87	0.623	391.589
MPV	rs11585858	A	C	-0.026	0.005	0.002	0.024	1.6e-26	0.839	113.568
MPV	rs116027976	G	A	0.08	0.008	0.008	0.078	2.1e-26	0.923	113.027
MPV	rs11604127	T	C	-0.12	0.032	0.002	0.022	1e-200	0.145	2396.25
MPV	rs11605726	G	C	-0.015	0.004	0.003	0.024	5.1e-09	0.857	34.168
MPV	rs11615745	T	C	-0.09	0.026	0.007	0.075	3.5e-35	0.735	153.156
MPV	rs11637949	G	A	0.016	-0.006	0.002	0.023	9.4e-11	0.794	41.937
MPV	rs11663341	A	T	0.015	0.01	0.002	0.022	6.3e-10	0.638	38.233
MPV	rs11667509	C	G	0.069	-0.032	0.002	0.021	1e-200	0.125	1034.36
MPV	rs116735454	C	T	-0.136	0.06	0.006	0.097	4.6e-124	0.54	561.189
MPV	rs116853700	A	G	-0.056	-0.044	0.005	0.043	2.2e-29	0.313	126.631
MPV	rs11702425	C	T	-0.014	0.02	0.002	0.021	2.7e-10	0.36	39.912
MPV	rs117082311	A	G	-0.043	0.072	0.007	0.079	1e-09	0.362	37.305
MPV	rs11711320	T	C	0.02	0.011	0.002	0.025	1.2e-16	0.655	68.603
MPV	rs117128711	T	C	-0.052	0.18	0.006	0.13	2.7e-19	0.165	80.621
MPV	rs11714248	A	G	-0.014	0.005	0.002	0.021	8.3e-12	0.829	46.696
MPV	rs117265604	G	C	-0.045	-0.056	0.006	0.055	3.1e-15	0.316	62.184
MPV	rs11734099	A	G	-0.104	-0.028	0.003	0.026	1e-200	0.279	1497.78
MPV	rs11736602	T	C	0.021	-0.03	0.002	0.022	1.2e-18	0.171	77.676
MPV	rs11736838	C	G	-0.024	0.017	0.002	0.024	3.6e-28	0.472	121.112
MPV	rs11756806	T	C	0.041	-0.03	0.003	0.027	7.3e-35	0.262	151.723
MPV	rs11765436	A	T	-0.015	-0.018	0.002	0.022	2.3e-12	0.419	49.194
MPV	rs11775560	G	A	0.017	-0.028	0.003	0.025	1.5e-10	0.259	41.065
MPV	rs118001372	T	C	0.034	-0.068	0.004	0.039	1.5e-14	0.084	59.058
MPV	rs118033845	A	G	0.068	-0.087	0.006	0.047	1e-32	0.0636	141.893
MPV	rs118062113	A	T	0.067	-0.085	0.01	0.068	2.6e-12	0.214	48.971
MPV	rs118062269	G	A	0.039	0	0.002	0.025	7.6e-57	0.999	252.437
MPV	rs118101132	T	C	-0.022	0.021	0.004	0.036	3.2e-10	0.554	39.542
MPV	rs11817128	G	A	0.042	-0.103	0.006	0.042	2.5e-14	0.014	58.124
MPV	rs11898764	T	C	-0.025	0.012	0.002	0.027	3e-27	0.66	116.935
MPV	rs11915545	G	A	0.105	0.035	0.003	0.029	1e-200	0.224	1307.19
MPV	rs11993233	G	A	-0.031	0.021	0.002	0.02	3.4e-49	0.292	217.389
MPV	rs12033187	T	C	-0.016	-0.019	0.002	0.021	1.8e-14	0.363	58.767
MPV	rs12041331	A	G	-0.081	-0.137	0.004	0.045	8e-109	0.00226	491.147
MPV	rs12121085	T	G	-0.011	-0.025	0.002	0.02	3.4e-08	0.228	30.482
MPV	rs12148524	C	G	-0.022	0.002	0.003	0.029	2.5e-12	0.958	49.053
MPV	rs1217414	A	G	0.013	-0.008	0.002	0.023	7.3e-09	0.716	33.444
MPV	rs12418931	A	C	-0.016	0.008	0.002	0.02	8.1e-14	0.7	55.771
MPV	rs12442280	G	C	0.016	0.01	0.002	0.02	3.9e-13	0.64	52.681
MPV	rs12445050	T	C	0.055	0.018	0.003	0.03	1.2e-74	0.544	334.218
MPV	rs12454829	A	C	0.039	-0.03	0.003	0.027	6.4e-37	0.274	161.119
MPV	rs1255263	C	G	-0.024	-0.036	0.003	0.031	8.8e-19	0.243	78.305
MPV	rs12637288	A	G	0.017	-0.004	0.002	0.02	2.8e-17	0.832	71.508
MPV	rs12670684	G	A	-0.043	-0.035	0.004	0.03	1.9e-30	0.245	131.518
MPV	rs12684581	G	T	-0.015	0.018	0.002	0.02	1.6e-11	0.38	45.432
MPV	rs12712869	C	A	-0.011	0.007	0.002	0.02	4.4e-08	0.749	29.96
MPV	rs12815671	T	C	0.023	-0.029	0.003	0.028	1.6e-12	0.303	49.921
MPV	rs12893404	T	C	-0.021	0.007	0.002	0.021	8.4e-21	0.722	87.508
MPV	rs12935775	A	G	-0.02	-0.018	0.002	0.023	7e-21	0.421	87.865
MPV	rs12979144	A	G	0.022	-0.009	0.002	0.02	2.9e-25	0.646	107.84
MPV	rs12989123	C	T	0.023	0.023	0.004	0.036	8.9e-09	0.531	33.061
MPV	rs13061631	C	T	-0.145	0.019	0.002	0.023	1e-200	0.398	4325.87
MPV	rs13224082	T	A	0.029	0.001	0.002	0.024	7.4e-34	0.955	147.129
MPV	rs13231886	A	G	-0.018	-0.011	0.002	0.02	2.2e-18	0.596	76.513
MPV	rs13233747	A	G	-0.023	0.009	0.002	0.02	1.8e-27	0.643	117.948
MPV	rs13243012	C	T	0.011	0.011	0.002	0.02	2.6e-08	0.601	30.971
MPV	rs13257521	G	C	0.021	0.023	0.003	0.026	5.7e-16	0.38	65.544
MPV	rs13257813	A	G	-0.023	0.017	0.002	0.021	4.5e-25	0.409	106.987
MPV	rs1328599	T	G	0.046	-0.021	0.004	0.039	1.1e-32	0.594	141.797
MPV	rs1332835	T	G	-0.014	0.052	0.002	0.022	1.3e-09	0.0205	36.835
MPV	rs1369236	G	A	-0.05	-0.02	0.004	0.036	1.3e-43	0.578	191.759
MPV	rs138062434	A	G	0.23	-0.139	0.009	0.181	6.9e-144	0.443	652.348
MPV	rs1385452	T	G	-0.012	-0.027	0.002	0.021	1.8e-08	0.208	31.722
MPV	rs138765721	A	G	-0.034	-0.017	0.006	0.053	3.8e-08	0.754	30.252
MPV	rs139435626	C	A	-0.054	0.068	0.008	0.069	5.9e-12	0.326	47.356
MPV	rs140643807	C	G	-0.071	0.004	0.005	0.061	7.4e-48	0.953	211.233
MPV	rs141913613	T	C	-0.161	0.13	0.013	0.109	1.9e-35	0.231	154.388
MPV	rs142518196	G	A	0.061	0.104	0.006	0.061	3.7e-22	0.0889	93.666
MPV	rs142848478	A	G	0.069	-0.028	0.007	0.141	4.2e-22	0.844	93.431
MPV	rs1429271	C	T	0.024	0.007	0.003	0.038	3.1e-14	0.863	57.656
MPV	rs143858253	C	T	0.029	0.027	0.004	0.065	7.3e-14	0.675	55.994
MPV	rs146337807	T	C	0.279	0.043	0.005	0.05	1e-200	0.394	3631.24
MPV	rs146442523	G	T	0.014	-0.009	0.002	0.021	7.3e-10	0.679	37.926
MPV	rs146512122	A	G	-0.027	0.034	0.004	0.056	9.8e-11	0.541	41.869
MPV	rs146818600	T	C	-0.038	0.101	0.004	0.06	4.5e-21	0.094	88.748
MPV	rs1476096	C	A	-0.027	0.039	0.002	0.021	1.7e-39	0.0593	172.933
MPV	rs147886588	G	C	0.026	-0.027	0.003	0.023	7.2e-21	0.236	87.812
MPV	rs149039920	A	G	0.13	0.185	0.009	0.064	1.9e-51	0.0038	227.721
MPV	rs149511257	A	G	0.091	-0.12	0.012	0.078	1e-14	0.124	59.9
MPV	rs151234	C	G	-0.063	0.107	0.003	0.03	1.2e-95	0.000382	430.566
MPV	rs1518991	T	C	-0.019	0.004	0.002	0.02	1.3e-20	0.826	86.601
MPV	rs152197	T	C	-0.016	0.01	0.003	0.024	1.1e-09	0.676	37.118
MPV	rs156355	C	T	0.06	0.002	0.002	0.02	2.5e-175	0.927	796.935
MPV	rs1569419	C	T	0.03	-0.012	0.002	0.022	3.6e-34	0.585	148.56
MPV	rs1630694	C	G	0.051	0.057	0.005	0.04	2.1e-25	0.154	108.478
MPV	rs1654425	C	T	0.058	0.01	0.003	0.031	1e-96	0.747	435.556
MPV	rs16853239	C	T	0.038	0.005	0.004	0.048	2.1e-22	0.914	94.799
MPV	rs16862648	C	T	-0.017	-0.01	0.002	0.024	3.6e-13	0.691	52.845
MPV	rs16982339	G	A	-0.021	-0.026	0.003	0.023	1.2e-15	0.267	63.993
MPV	rs17037388	G	A	0.021	0.053	0.003	0.028	5.6e-14	0.0598	56.517
MPV	rs17068850	G	A	-0.028	-0.023	0.003	0.023	1.8e-26	0.319	113.398
MPV	rs17256211	G	A	0.016	0	0.002	0.021	4.5e-14	0.994	56.949
MPV	rs1736150	A	G	-0.019	-0.073	0.002	0.02	2e-19	0.000299	81.288
MPV	rs17382437	G	C	0.034	-0.002	0.006	0.037	1.2e-09	0.965	36.938
MPV	rs174544	A	C	-0.05	0.04	0.002	0.02	2.1e-112	0.0506	507.594
MPV	rs17572109	A	G	-0.037	0.069	0.002	0.027	9.6e-53	0.0117	233.628
MPV	rs17581728	T	C	0.02	-0.023	0.002	0.026	2e-16	0.369	67.635
MPV	rs17593311	C	G	0.044	0.168	0.007	0.085	3.1e-09	0.0467	35.112
MPV	rs1768584	G	A	-0.113	-0.003	0.002	0.02	1e-200	0.88	2939.12
MPV	rs17726337	C	G	-0.087	-0.148	0.005	0.089	1.1e-56	0.0949	251.651
MPV	rs17758695	T	C	-0.083	-0.041	0.006	0.049	2.1e-42	0.396	186.278
MPV	rs17793086	G	T	-0.042	0.005	0.003	0.04	4.1e-36	0.896	157.423
MPV	rs17853159	A	G	-0.044	0.068	0.004	0.037	5.6e-32	0.0636	138.517
MPV	rs182120	C	A	-0.016	-0.033	0.002	0.023	5.7e-12	0.16	47.444
MPV	rs183583130	T	G	0.039	0.026	0.007	0.057	2.7e-08	0.645	30.924
MPV	rs184885436	T	C	-0.081	0.113	0.009	0.156	9.9e-18	0.468	73.525
MPV	rs185465848	G	A	0.28	0.016	0.011	0.115	1.4e-131	0.893	595.692
MPV	rs1865761	C	T	0.086	-0.024	0.002	0.02	1e-200	0.23	1754.55
MPV	rs187595051	A	T	-0.035	0.053	0.005	0.083	1.3e-11	0.526	45.883
MPV	rs1883258	T	G	0.038	-0.017	0.002	0.021	3.7e-73	0.423	327.32
MPV	rs1981150	T	C	-0.027	-0.019	0.003	0.034	6.4e-17	0.584	69.847
MPV	rs198215	A	C	-0.032	0.018	0.003	0.025	1.4e-28	0.469	122.98
MPV	rs2005277	C	T	-0.012	0.022	0.002	0.02	3.5e-09	0.273	34.868
MPV	rs200838	C	A	-0.042	-0.086	0.002	0.021	1e-93	3.97e-05	421.762
MPV	rs2014511	A	G	-0.072	0.068	0.006	0.086	6.8e-36	0.433	156.431
MPV	rs2048084	T	G	0.016	-0.006	0.002	0.021	1.4e-14	0.78	59.187
MPV	rs2051105	A	G	-0.017	-0.002	0.002	0.02	5.4e-16	0.932	65.641
MPV	rs2057149	T	C	-0.035	-0.018	0.002	0.024	3.5e-58	0.465	258.6
MPV	rs206015	A	G	0.052	-0.141	0.003	0.038	1.9e-65	0.000196	291.938
MPV	rs2075511	C	A	-0.011	0.032	0.002	0.02	2.4e-08	0.11	31.108
MPV	rs2233713	C	A	-0.014	0.022	0.002	0.02	3e-11	0.266	44.159
MPV	rs2244700	G	A	-0.029	-0.031	0.002	0.02	1.2e-44	0.134	196.574
MPV	rs2289839	T	C	-0.037	0.03	0.004	0.062	1.1e-16	0.627	68.742
MPV	rs2304281	A	G	-0.018	0.048	0.003	0.025	4.6e-12	0.0551	47.833
MPV	rs231179	A	G	-0.012	-0.015	0.002	0.02	9.6e-09	0.46	32.916
MPV	rs234108	A	G	0.016	-0.037	0.002	0.02	2.8e-14	0.0657	57.845
MPV	rs246454	A	C	0.014	-0.029	0.002	0.021	4.9e-11	0.164	43.23
MPV	rs2505084	A	G	-0.011	-0.005	0.002	0.02	4.8e-08	0.808	29.785
MPV	rs2509814	T	G	-0.041	0.02	0.003	0.026	1.7e-49	0.426	218.781
MPV	rs2516471	A	G	-0.125	0.028	0.004	0.03	1.3e-186	0.337	848.877
MPV	rs2520099	C	T	-0.043	0.033	0.002	0.02	1.5e-76	0.109	342.922
MPV	rs2532252	G	A	-0.03	-0.061	0.002	0.036	3.5e-35	0.0915	153.189
MPV	rs2555216	T	G	0.022	-0.015	0.003	0.027	4e-18	0.588	75.33
MPV	rs2594950	C	G	-0.013	0.02	0.002	0.022	1.5e-09	0.364	36.489
MPV	rs2647908	A	G	0.014	-0.011	0.002	0.021	1e-10	0.596	41.818
MPV	rs2659582	A	G	0.016	0.001	0.002	0.021	9.5e-14	0.978	55.473
MPV	rs2691475	A	G	0.02	-0.004	0.002	0.02	8.9e-21	0.853	87.391
MPV	rs2700973	A	G	0.012	-0.011	0.002	0.02	7.7e-09	0.595	33.359
MPV	rs2709865	C	T	0.07	-0.012	0.004	0.064	3e-58	0.856	258.854
MPV	rs2723242	G	A	0.017	0	0.002	0.024	1.4e-12	0.994	50.202
MPV	rs2723261	T	C	0.017	0.056	0.002	0.02	5.9e-15	0.0046	60.923
MPV	rs2730347	T	A	-0.019	-0.048	0.003	0.029	6.7e-09	0.0998	33.615
MPV	rs2789422	A	G	0.03	0.036	0.002	0.02	3.1e-47	0.0756	208.361
MPV	rs2800446	A	T	-0.024	-0.005	0.003	0.025	2.7e-18	0.847	76.087
MPV	rs2802727	T	C	0.016	0.045	0.003	0.029	1.4e-08	0.124	32.223
MPV	rs2802839	T	G	-0.034	-0.01	0.002	0.021	4.8e-57	0.634	253.378
MPV	rs2816621	T	A	-0.044	0.03	0.002	0.021	2.4e-80	0.16	360.331
MPV	rs2834735	C	T	-0.014	-0.013	0.002	0.021	1.6e-10	0.531	40.9
MPV	rs28396651	G	A	0.032	-0.032	0.002	0.02	4.4e-53	0.108	235.207
MPV	rs28437451	A	G	0.053	0.021	0.008	0.051	1.6e-12	0.68	49.971
MPV	rs2850379	A	C	-0.022	0.02	0.002	0.02	2.9e-25	0.327	107.85
MPV	rs2856650	A	G	0.019	-0.017	0.002	0.023	1.8e-17	0.465	72.371
MPV	rs2857464	C	A	0.031	0.012	0.002	0.025	1.6e-35	0.632	154.721
MPV	rs28594922	G	A	-0.018	0.032	0.002	0.021	1.7e-14	0.125	58.813
MPV	rs28681431	A	G	0.022	-0.003	0.003	0.026	1.9e-18	0.92	76.778
MPV	rs287899	T	C	-0.013	0.032	0.002	0.026	9.5e-09	0.232	32.945
MPV	rs2950387	C	T	-0.079	-0.017	0.002	0.022	1e-200	0.42	1443.91
MPV	rs2982505	C	T	-0.017	-0.005	0.003	0.024	6.5e-09	0.819	33.683
MPV	rs3013439	G	T	0.024	-0.036	0.002	0.02	3.3e-33	0.0783	144.132
MPV	rs34086966	A	G	-0.034	0.057	0.006	0.107	1.6e-08	0.596	31.885
MPV	rs34346558	C	A	-0.035	0.012	0.003	0.025	1e-42	0.648	187.645
MPV	rs34350312	A	T	0.031	-0.027	0.003	0.023	2.2e-31	0.251	135.803
MPV	rs34404183	C	T	-0.012	0.013	0.002	0.02	6.5e-09	0.524	33.671
MPV	rs34415062	A	G	-0.024	-0.049	0.003	0.026	3.9e-19	0.0606	79.9
MPV	rs34426467	A	T	0.018	0.013	0.002	0.021	9.3e-19	0.524	78.21
MPV	rs34592828	A	G	0.273	-0.073	0.005	0.05	1e-200	0.146	2978.03
MPV	rs34736275	A	G	-0.014	-0.015	0.002	0.022	3.2e-11	0.503	44.04
MPV	rs34978408	A	C	0.021	-0.011	0.003	0.03	7e-16	0.713	65.14
MPV	rs35013380	G	A	-0.012	0.015	0.002	0.021	4.5e-08	0.467	29.917
MPV	rs35150201	G	T	-0.022	-0.017	0.002	0.02	1.9e-26	0.413	113.257
MPV	rs35188965	T	C	-0.037	-0.016	0.002	0.021	2e-71	0.433	319.38
MPV	rs35258120	A	G	-0.031	0.009	0.003	0.024	1.1e-31	0.719	137.212
MPV	rs35308612	C	T	0.045	0.037	0.008	0.058	2e-08	0.52	31.468
MPV	rs35715610	AC	A	0.018	0.009	0.002	0.02	1.1e-18	0.636	77.863
MPV	rs36083909	A	G	-0.019	-0.022	0.003	0.032	3e-09	0.483	35.208
MPV	rs363064	T	C	0.027	0.022	0.002	0.02	7.2e-33	0.277	142.61
MPV	rs373018	C	T	0.022	0	0.002	0.02	4.2e-27	0.997	116.247
MPV	rs3754094	C	T	0.052	-0.06	0.006	0.053	2.5e-18	0.262	76.243
MPV	rs3767809	C	T	-0.043	-0.03	0.002	0.024	2e-68	0.217	305.58
MPV	rs3796008	A	G	0.021	0.012	0.002	0.02	1.6e-24	0.546	104.451
MPV	rs3809547	G	C	-0.024	-0.011	0.002	0.025	6.3e-23	0.671	97.197
MPV	rs3811604	T	A	-0.024	-0.038	0.004	0.054	3e-08	0.48	30.706
MPV	rs3816086	C	T	-0.015	-0.001	0.002	0.02	2.5e-13	0.953	53.557
MPV	rs384	G	A	-0.026	-0.004	0.004	0.038	1.1e-09	0.92	37.099
MPV	rs3858637	G	T	-0.062	-0.015	0.003	0.039	6.7e-81	0.701	362.849
MPV	rs3913814	T	A	-0.013	0.033	0.002	0.023	3.7e-08	0.159	30.319
MPV	rs3918226	T	C	0.029	0.033	0.004	0.039	4.7e-14	0.404	56.851
MPV	rs3924236	T	C	-0.034	-0.03	0.002	0.02	7.3e-64	0.137	284.651
MPV	rs41315846	C	T	-0.058	-0.016	0.002	0.02	2.3e-175	0.438	797.084
MPV	rs4236051	T	C	-0.231	-0.066	0.011	0.082	5.2e-103	0.418	464.453
MPV	rs4238961	C	T	0.017	-0.028	0.002	0.02	2.2e-15	0.172	62.89
MPV	rs4255510	C	A	0.015	0.006	0.002	0.02	2.5e-13	0.772	53.555
MPV	rs4295278	T	C	-0.039	-0.054	0.004	0.046	1.7e-18	0.234	77.008
MPV	rs4382936	C	A	0.013	0.017	0.002	0.021	2.7e-09	0.418	35.379
MPV	rs442472	T	C	-0.013	-0.017	0.002	0.024	2.1e-08	0.491	31.355
MPV	rs4500251	T	C	-0.014	-0.029	0.002	0.023	9.7e-09	0.2	32.907
MPV	rs4538653	C	G	0.046	0.007	0.002	0.023	3.5e-95	0.771	428.482
MPV	rs4639700	T	C	-0.015	-0.017	0.002	0.021	2.3e-11	0.407	44.726
MPV	rs4700140	G	A	0.018	0.013	0.002	0.02	1.4e-18	0.51	77.402
MPV	rs4711890	G	C	-0.039	0.029	0.002	0.022	3.3e-63	0.199	281.648
MPV	rs4786476	A	G	0.012	-0.018	0.002	0.02	1.2e-08	0.372	32.455
MPV	rs4814776	A	C	-0.071	-0.054	0.002	0.022	1e-200	0.0141	1064.46
MPV	rs4824112	G	A	-0.031	0.036	0.003	0.027	3.4e-33	0.176	144.115
MPV	rs4871499	G	T	0.012	-0.039	0.002	0.02	9.9e-09	0.0526	32.87
MPV	rs4909945	C	T	-0.031	-0.003	0.002	0.021	1.3e-44	0.903	196.334
MPV	rs4921105	G	A	0.02	0.014	0.003	0.034	3.4e-11	0.67	43.913
MPV	rs4925750	C	T	-0.073	0.001	0.002	0.022	1e-200	0.955	1111.8
MPV	rs4941565	G	T	-0.03	0.005	0.002	0.022	3.4e-44	0.827	194.467
MPV	rs4961376	T	G	0.015	0.005	0.002	0.024	4.2e-10	0.828	39.031
MPV	rs4970966	T	G	0.016	0.044	0.002	0.025	1.4e-10	0.0742	41.136
MPV	rs4972699	C	G	0.038	0.032	0.005	0.064	6.1e-14	0.61	56.338
MPV	rs4980840	A	G	0.015	0.03	0.003	0.027	9.4e-09	0.277	32.957
MPV	rs504082	T	G	-0.014	0.018	0.002	0.02	1.5e-09	0.377	36.477
MPV	rs511141	A	G	-0.013	-0.022	0.002	0.02	2.8e-09	0.28	35.337
MPV	rs517967	G	T	0.137	0.007	0.002	0.02	1e-200	0.715	4472.09
MPV	rs55672401	T	C	-0.063	0.127	0.008	0.162	7.9e-17	0.432	69.439
MPV	rs55709369	A	G	0.031	0.108	0.005	0.06	1e-10	0.0702	41.812
MPV	rs55796201	T	C	-0.064	0.061	0.005	0.062	3.5e-36	0.329	157.736
MPV	rs55874505	G	T	0.024	-0.018	0.002	0.02	8.1e-30	0.358	128.642
MPV	rs55903042	A	G	0.015	0.009	0.002	0.023	1.1e-10	0.687	41.563
MPV	rs55905547	G	A	-0.072	-0.022	0.003	0.022	1e-163	0.322	743.572
MPV	rs56094005	G	A	0.062	0.1	0.005	0.047	1.1e-34	0.0355	150.844
MPV	rs56094988	C	G	-0.022	0.089	0.004	0.042	1.6e-09	0.0349	36.432
MPV	rs56106611	G	T	-0.24	0.399	0.008	0.17	4e-193	0.0192	878.799
MPV	rs56116444	G	T	-0.032	0.007	0.004	0.053	2e-16	0.893	67.576
MPV	rs56125990	G	A	0.022	-0.022	0.003	0.028	3.9e-14	0.432	57.235
MPV	rs56133113	G	A	-0.039	0.018	0.003	0.026	3.7e-34	0.482	148.514
MPV	rs56287412	C	T	0.017	-0.014	0.002	0.02	8e-17	0.49	69.4
MPV	rs5749169	C	T	-0.019	0.02	0.003	0.031	2e-09	0.531	35.931
MPV	rs5757946	G	A	0.014	0.011	0.002	0.02	2.2e-10	0.578	40.254
MPV	rs57581963	A	G	0.016	-0.017	0.002	0.021	3.3e-13	0.44	53.044
MPV	rs5758910	C	G	-0.032	0.006	0.002	0.022	1.8e-46	0.801	204.868
MPV	rs57843631	T	C	0.256	0.1	0.008	0.12	1e-200	0.404	1079.53
MPV	rs57935882	C	G	-0.042	-0.043	0.004	0.051	4.1e-33	0.397	143.724
MPV	rs583306	T	C	-0.047	-0.003	0.002	0.026	1.6e-90	0.896	407.099
MPV	rs58761612	A	G	-0.026	0.052	0.004	0.037	1.2e-11	0.161	46.023
MPV	rs590820	G	A	0.013	-0.007	0.002	0.02	4.9e-10	0.743	38.706
MPV	rs594164	C	A	-0.017	-0.005	0.002	0.022	7.6e-16	0.813	64.971
MPV	rs59425973	T	TG	0.037	-0.006	0.002	0.021	8.5e-68	0.754	302.71
MPV	rs6031849	T	G	0.029	-0.052	0.002	0.023	3.4e-37	0.0235	162.383
MPV	rs603424	A	G	-0.06	-0.044	0.003	0.031	2.2e-107	0.156	484.509
MPV	rs60371757	A	T	-0.031	0.039	0.003	0.021	4.2e-30	0.0663	129.943
MPV	rs60408013	C	T	0.015	-0.005	0.002	0.02	1.6e-12	0.821	49.877
MPV	rs6065	T	C	-0.05	-0.083	0.004	0.033	1.2e-37	0.0117	164.537
MPV	rs60695258	T	C	-0.02	0.021	0.002	0.02	5.3e-22	0.294	92.982
MPV	rs6070930	T	C	0.019	0.021	0.003	0.032	9.5e-10	0.503	37.415
MPV	rs60757417	G	C	0.113	-0.007	0.004	0.034	3.2e-148	0.839	672.295
MPV	rs6081569	C	G	0.025	0.045	0.002	0.022	9.7e-32	0.0389	137.438
MPV	rs61009920	A	C	-0.052	-0.007	0.003	0.025	3.3e-67	0.775	299.97
MPV	rs61269268	C	A	-0.04	-0.053	0.003	0.024	9e-49	0.0248	215.416
MPV	rs614591	G	A	-0.019	-0.036	0.002	0.025	1.4e-14	0.155	59.216
MPV	rs616008	T	C	-0.013	-0.007	0.002	0.021	1.3e-09	0.742	36.869
MPV	rs61607560	T	C	-0.034	-0.002	0.003	0.03	1.4e-32	0.934	141.339
MPV	rs61732193	T	C	0.039	0.192	0.006	0.105	1.5e-10	0.0663	41.025
MPV	rs61751937	C	G	0.055	-0.028	0.006	0.05	1.7e-19	0.578	81.51
MPV	rs61830291	C	A	-0.029	-0.042	0.003	0.031	1.5e-17	0.182	72.68
MPV	rs61905108	A	C	0.028	0.04	0.005	0.047	6.7e-09	0.397	33.618
MPV	rs61922167	G	C	0.028	-0.026	0.002	0.021	2.4e-43	0.209	190.573
MPV	rs62073988	T	C	-0.033	0.062	0.003	0.027	2.7e-38	0.021	167.396
MPV	rs62175230	T	C	-0.018	-0.018	0.002	0.02	7.4e-19	0.364	78.649
MPV	rs62301688	T	C	-0.02	-0.014	0.002	0.023	2.4e-18	0.546	76.337
MPV	rs62332261	T	C	-0.014	-0.018	0.003	0.022	2.6e-08	0.407	31.008
MPV	rs62340877	A	G	-0.022	0.03	0.003	0.024	6.2e-18	0.207	74.463
MPV	rs62380762	C	G	-0.021	0.009	0.002	0.024	5.8e-18	0.709	74.604
MPV	rs62506682	A	C	-0.019	-0.02	0.003	0.036	1.2e-08	0.586	32.46
MPV	rs62550975	G	A	-0.033	0.158	0.004	0.057	8.4e-15	0.0057	60.246
MPV	rs6452819	A	G	0.047	0.068	0.007	0.058	8.4e-13	0.24	51.186
MPV	rs6457816	C	T	0.029	0.011	0.004	0.064	3.4e-12	0.859	48.444
MPV	rs6473306	C	T	-0.013	-0.014	0.002	0.02	2e-10	0.503	40.443
MPV	rs6499129	C	A	0.034	-0.011	0.003	0.031	1.9e-22	0.724	95.052
MPV	rs6502738	G	A	-0.024	0.012	0.002	0.02	8.6e-31	0.564	133.091
MPV	rs6510264	G	T	-0.023	0.032	0.004	0.038	1.4e-08	0.401	32.161
MPV	rs6514693	A	G	-0.023	-0.021	0.003	0.027	1.5e-14	0.443	59.079
MPV	rs655029	A	G	-0.084	-0.032	0.002	0.023	1e-200	0.159	1364.58
MPV	rs6556405	C	T	0.067	-0.008	0.002	0.023	1.9e-175	0.718	797.494
MPV	rs6684602	C	T	-0.014	0.009	0.002	0.022	1.7e-10	0.664	40.732
MPV	rs6698842	T	C	0.013	-0.018	0.002	0.02	5.4e-10	0.378	38.545
MPV	rs6735229	C	T	-0.012	-0.024	0.002	0.02	9.8e-09	0.236	32.888
MPV	rs6759839	G	A	-0.035	-0.022	0.002	0.021	3.1e-58	0.287	258.817
MPV	rs67784641	C	A	-0.021	0.002	0.003	0.026	4e-11	0.936	43.621
MPV	rs6782228	C	G	-0.014	-0.01	0.002	0.022	4.1e-10	0.655	39.074
MPV	rs67824942	T	C	0.022	-0.036	0.003	0.032	1.5e-10	0.266	41.091
MPV	rs67916705	G	A	-0.014	0.033	0.002	0.026	8.4e-09	0.199	33.185
MPV	rs6796	C	T	-0.034	0.008	0.002	0.021	1.4e-49	0.708	219.172
MPV	rs680119	C	T	-0.012	-0.006	0.002	0.02	6.1e-09	0.776	33.815
MPV	rs680210	C	T	0.025	-0.034	0.002	0.022	1.5e-31	0.117	136.601
MPV	rs68066031	C	T	-0.03	-0.031	0.002	0.025	4.9e-35	0.216	152.513
MPV	rs6808932	C	A	0.022	-0.004	0.002	0.02	4.3e-26	0.831	111.615
MPV	rs6869332	G	A	-0.048	0.043	0.003	0.025	9.8e-73	0.092	325.379
MPV	rs688167	G	C	0.018	-0.014	0.002	0.021	8e-16	0.522	64.862
MPV	rs6899047	C	G	0.036	-0.038	0.005	0.031	2.9e-11	0.222	44.225
MPV	rs690686	T	C	-0.032	0.01	0.004	0.033	8.3e-19	0.77	78.424
MPV	rs6915030	C	T	-0.024	-0.011	0.003	0.035	6.4e-13	0.747	51.734
MPV	rs6942733	G	T	0.024	0.007	0.002	0.022	1.8e-23	0.744	99.698
MPV	rs6953642	C	A	0.021	0.038	0.003	0.039	1.3e-10	0.33	41.385
MPV	rs6985353	A	G	0.027	0.004	0.002	0.02	7.8e-39	0.862	169.894
MPV	rs6993770	T	A	0.045	-0.027	0.002	0.024	1.3e-87	0.267	393.706
MPV	rs7022807	G	A	-0.019	-0.007	0.002	0.021	9e-20	0.742	82.821
MPV	rs7042161	C	T	-0.014	-0.005	0.002	0.022	3.7e-11	0.822	43.75
MPV	rs7088799	G	T	-0.125	0.04	0.002	0.021	1e-200	0.0481	3634.81
MPV	rs70940197	GTGATGA	G	0.023	-0.016	0.002	0.022	1.5e-25	0.471	109.111
MPV	rs7141110	C	G	-0.017	0.008	0.003	0.021	1.3e-10	0.706	41.357
MPV	rs71490145	T	C	-0.042	0.034	0.004	0.036	4.3e-32	0.342	139.065
MPV	rs7226304	A	G	-0.011	-0.041	0.002	0.02	3.5e-08	0.0399	30.431
MPV	rs7248710	A	C	0.03	0.034	0.002	0.022	1.3e-38	0.114	168.842
MPV	rs7252328	G	A	-0.019	0.002	0.003	0.028	1.7e-10	0.954	40.822
MPV	rs7252735	G	A	-0.015	-0.034	0.002	0.024	4.3e-10	0.153	38.967
MPV	rs7254827	T	A	0.034	-0.009	0.002	0.025	4.4e-42	0.71	184.779
MPV	rs7264166	T	C	0.012	-0.041	0.002	0.021	8e-09	0.0448	33.273
MPV	rs72668171	A	G	-0.024	-0.072	0.003	0.027	1.2e-18	0.00758	77.716
MPV	rs72687006	C	T	-0.092	-0.132	0.008	0.104	5.2e-29	0.207	124.966
MPV	rs72691294	A	G	0.055	0.012	0.004	0.039	6.3e-38	0.76	165.735
MPV	rs72716340	C	G	0.017	0.01	0.003	0.03	3.5e-09	0.753	34.858
MPV	rs72749964	A	G	-0.016	0.052	0.003	0.027	2.2e-09	0.051	35.786
MPV	rs72761071	G	C	0.129	0.018	0.007	0.044	3.2e-75	0.687	336.776
MPV	rs72775765	C	T	-0.047	-0.04	0.007	0.085	1.7e-10	0.643	40.809
MPV	rs72803369	G	C	0.037	0.028	0.005	0.057	1.4e-12	0.617	50.172
MPV	rs72834698	A	G	-0.02	-0.007	0.003	0.029	1.6e-11	0.817	45.42
MPV	rs73000929	A	G	0.095	-0.036	0.005	0.059	5.8e-68	0.547	303.464
MPV	rs73165962	A	G	0.03	0.05	0.003	0.025	4.8e-24	0.0449	102.279
MPV	rs73229934	T	C	0.342	0.041	0.007	0.044	1e-200	0.351	2275.01
MPV	rs73289314	T	C	0.059	0.104	0.008	0.056	6.9e-14	0.0649	56.092
MPV	rs7349311	A	G	0.038	-0.035	0.003	0.025	1e-45	0.16	201.406
MPV	rs741887	A	G	-0.013	0.003	0.002	0.021	6.4e-10	0.887	38.18
MPV	rs74390626	T	C	0.056	-0.106	0.007	0.157	8e-17	0.503	69.402
MPV	rs74914371	C	T	0.035	-0.036	0.006	0.062	1.4e-08	0.562	32.143
MPV	rs74929952	G	T	0.039	0.005	0.005	0.064	2.6e-13	0.944	53.494
MPV	rs75068943	G	A	-0.083	-0.004	0.004	0.038	2.8e-111	0.916	502.444
MPV	rs75144132	A	C	0.097	-0.074	0.009	0.082	1.3e-29	0.362	127.772
MPV	rs7529794	T	G	-0.021	-0.048	0.002	0.023	1.8e-19	0.0405	81.458
MPV	rs754179	T	C	0.014	-0.006	0.002	0.022	3.1e-10	0.791	39.6
MPV	rs75532148	C	A	0.02	-0.011	0.003	0.028	3.4e-11	0.69	43.935
MPV	rs75699653	T	C	0.071	0.04	0.007	0.081	2.5e-26	0.618	112.69
MPV	rs75851139	A	T	-0.017	0.024	0.003	0.03	5e-10	0.434	38.674
MPV	rs7585866	G	A	-0.038	-0.008	0.002	0.021	8.9e-70	0.69	311.788
MPV	rs758730	C	T	-0.021	-0.01	0.002	0.02	2.6e-24	0.614	103.49
MPV	rs7605327	T	C	0.019	-0.017	0.002	0.023	2.4e-17	0.456	71.787
MPV	rs76109311	G	A	0.015	0.01	0.002	0.021	4.5e-13	0.645	52.397
MPV	rs7618405	A	C	0.034	0.017	0.003	0.024	5.4e-41	0.492	179.789
MPV	rs7638633	C	T	-0.039	0.004	0.002	0.022	7.7e-65	0.857	289.137
MPV	rs7639048	G	A	-0.021	0.002	0.002	0.02	1.3e-25	0.91	109.37
MPV	rs76452111	T	A	0.09	0.012	0.005	0.043	1.4e-70	0.779	315.501
MPV	rs76876388	T	TAAAGA	0.044	0.054	0.005	0.046	1.5e-20	0.24	86.386
MPV	rs76900683	C	G	-0.051	0.043	0.005	0.043	9.6e-27	0.317	114.6
MPV	rs77071436	C	A	-0.077	0.016	0.002	0.024	1e-200	0.499	1039.56
MPV	rs7712401	T	C	0.023	0.011	0.002	0.021	8.4e-29	0.579	123.999
MPV	rs7722711	C	T	-0.067	-0.008	0.004	0.043	1.7e-58	0.846	260.003
MPV	rs7726369	C	G	0.03	0.046	0.004	0.043	1.7e-16	0.279	67.947
MPV	rs77585733	G	A	0.022	0.017	0.004	0.033	2.3e-08	0.595	31.23
MPV	rs7775219	T	C	-0.018	0.01	0.003	0.037	6.7e-10	0.798	38.107
MPV	rs77808283	A	G	-0.058	0.055	0.005	0.087	4.8e-27	0.53	115.978
MPV	rs7786376	G	A	0.016	0.012	0.002	0.024	2.3e-12	0.633	49.217
MPV	rs7792825	C	T	-0.013	-0.01	0.002	0.021	8.2e-09	0.636	33.217
MPV	rs780094	C	T	0.016	-0.04	0.002	0.021	3.1e-14	0.054	57.666
MPV	rs7808005	T	C	0.03	0.021	0.002	0.021	5.4e-40	0.329	175.211
MPV	rs7830416	A	T	-0.023	0.016	0.003	0.028	1.7e-14	0.582	58.813
MPV	rs78909033	A	G	-0.177	0.024	0.003	0.03	1e-200	0.413	3529.32
MPV	rs79007502	C	T	-0.098	0.102	0.005	0.089	5.1e-76	0.248	340.439
MPV	rs7914782	G	A	0.016	-0.016	0.002	0.02	5.5e-15	0.424	61.076
MPV	rs79411242	T	C	0.021	-0.013	0.004	0.03	2.7e-08	0.652	30.928
MPV	rs7949566	A	G	0.036	-0.005	0.002	0.021	2.6e-69	0.806	309.645
MPV	rs79716587	A	G	0.038	0.017	0.003	0.036	1.9e-34	0.632	149.854
MPV	rs7975687	C	T	-0.024	-0.009	0.002	0.02	4.6e-32	0.657	138.912
MPV	rs79847479	A	C	0.069	-0.014	0.004	0.036	3.8e-66	0.694	295.126
MPV	rs80016599	T	G	0.079	-0.016	0.011	0.068	2.6e-13	0.813	53.5
MPV	rs80142854	T	C	0.051	-0.021	0.008	0.067	7.1e-10	0.749	37.983
MPV	rs8034944	A	G	0.021	-0.048	0.003	0.033	5.3e-11	0.138	43.049
MPV	rs8081187	A	G	-0.046	0.032	0.004	0.03	1.2e-35	0.284	155.278
MPV	rs8106212	T	C	0.136	-0.085	0.01	0.105	2e-45	0.415	200.047
MPV	rs8115191	T	C	-0.024	0.026	0.002	0.02	2.9e-31	0.188	135.262
MPV	rs8117173	A	C	-0.016	0.008	0.003	0.023	4.9e-09	0.728	34.247
MPV	rs8182597	T	A	-0.019	-0.009	0.002	0.025	7.5e-15	0.701	60.455
MPV	rs826426	A	G	0.018	0.001	0.003	0.031	1.3e-08	0.982	32.269
MPV	rs869487	G	C	0.015	-0.041	0.002	0.025	5.6e-09	0.1	33.965
MPV	rs930293	C	T	-0.074	0.031	0.005	0.042	4.5e-57	0.462	253.483
MPV	rs9311171	G	T	0.016	0.06	0.003	0.03	7.4e-09	0.046	33.431
MPV	rs9320278	C	T	-0.015	-0.009	0.002	0.02	1.4e-12	0.636	50.155
MPV	rs9386889	T	C	0.013	-0.004	0.002	0.021	1.3e-09	0.847	36.802
MPV	rs9405064	C	A	-0.056	-0.078	0.003	0.041	5.5e-105	0.0559	473.512
MPV	rs9466363	G	A	0.02	-0.027	0.003	0.025	1.1e-13	0.283	55.126
MPV	rs9549753	A	C	0.046	-0.009	0.002	0.02	6.4e-111	0.643	500.785
MPV	rs9573565	T	C	0.019	0.002	0.002	0.025	2.2e-15	0.939	62.856
MPV	rs9577481	A	G	0.025	0.022	0.003	0.028	2.1e-20	0.425	85.702
MPV	rs9583151	C	T	0.015	-0.002	0.002	0.02	6.6e-13	0.911	51.656
MPV	rs9595404	T	C	0.012	-0.024	0.002	0.021	3.7e-08	0.251	30.321
MPV	rs9616908	G	A	-0.029	-0.025	0.002	0.02	3.3e-43	0.208	189.95
MPV	rs9642790	A	G	-0.012	-0.008	0.002	0.02	2.7e-08	0.706	30.889
MPV	rs972577	T	C	0.059	0.043	0.002	0.02	2.8e-179	0.0325	815.138
MPV	rs9823527	A	G	0.044	-0.008	0.002	0.02	5.5e-101	0.7	455.123
MPV	rs9833022	T	C	-0.05	-0.204	0.008	0.205	4.5e-10	0.319	38.887
MPV	rs9874738	T	G	0.016	0.045	0.002	0.026	1.2e-11	0.0829	46.018
MPV	rs9894399	C	A	0.025	-0.01	0.004	0.033	8.1e-11	0.771	42.227
MPV	rs9919955	C	G	0.034	-0.037	0.003	0.03	1.7e-33	0.226	145.413
MPV	rs9926137	C	G	0.026	0.031	0.003	0.028	1.6e-22	0.26	95.289
MPV	rs9937661	C	T	0.033	-0.015	0.002	0.02	2.6e-55	0.465	245.415
MPV	rs9971708	T	A	-0.048	-0.08	0.003	0.032	5e-64	0.0132	285.4
MPV	rs9974653	C	A	0.017	0.029	0.002	0.023	9.6e-15	0.209	59.973
MPV	rs998908	G	A	0.097	-0.02	0.002	0.02	1e-200	0.31	2324.34

## Sheet: PDW on IBD
Supplementary Table 1. SNPs used as valid instrumental variables for PDW on IBD
Exposure	SNP	Effect_allele	Other_allele	Beta.exposure	Beta.outcome	Se.exposure	Se.outcome	Pval.exposure	Pval.outcome	F
PDW	rs1006409	G	A	0.03	0.019	0.002	0.02	7.4e-44	0.332	192.891
PDW	rs10136273	T	G	-0.028	0.05	0.003	0.032	1e-15	0.114	64.371
PDW	rs10187424	C	T	-0.019	0.031	0.002	0.02	8.2e-18	0.123	73.895
PDW	rs1041403	T	C	0.027	0.025	0.002	0.021	5e-31	0.228	134.165
PDW	rs1043219	G	C	0.203	0.034	0.003	0.033	1e-200	0.305	3696.96
PDW	rs10466710	G	A	-0.019	0.007	0.002	0.02	5.2e-17	0.713	70.265
PDW	rs1046919	G	A	0.019	-0.008	0.003	0.025	8.4e-13	0.755	51.192
PDW	rs10512472	C	T	-0.107	0.013	0.003	0.026	1e-200	0.602	1416.58
PDW	rs10515276	C	T	0.02	0.044	0.003	0.028	1.2e-08	0.115	32.471
PDW	rs1056534	G	C	-0.023	-0.046	0.002	0.02	6.4e-26	0.0248	110.858
PDW	rs1059196	T	C	0.036	0.019	0.002	0.022	4.1e-46	0.398	203.236
PDW	rs1060431	A	G	-0.085	-0.085	0.004	0.033	3.8e-94	0.0101	423.697
PDW	rs10627982	ATT	A	-0.016	-0.004	0.002	0.021	9.5e-11	0.864	41.913
PDW	rs10770060	A	G	0.022	0.023	0.003	0.022	4.4e-19	0.306	79.664
PDW	rs10811665	C	T	0.016	-0.04	0.003	0.027	2.6e-08	0.135	30.956
PDW	rs10831688	G	A	0.012	-0.011	0.002	0.02	1.6e-08	0.595	31.88
PDW	rs10846509	A	C	-0.032	0.025	0.005	0.036	6.8e-12	0.491	47.098
PDW	rs10852622	G	A	-0.02	-0.001	0.002	0.023	2.9e-16	0.98	66.84
PDW	rs10865478	G	A	0.014	0.034	0.002	0.021	1.5e-09	0.1	36.58
PDW	rs10886430	G	A	0.041	-0.004	0.003	0.034	6.9e-36	0.908	156.416
PDW	rs10928513	T	C	0.012	-0.058	0.002	0.02	2.3e-08	0.00396	31.216
PDW	rs10964620	A	G	0.019	-0.006	0.002	0.022	8.6e-17	0.797	69.276
PDW	rs1097215	A	G	-0.015	0.006	0.002	0.02	8.8e-12	0.776	46.587
PDW	rs10993693	G	A	0.02	0.017	0.002	0.021	5.3e-21	0.406	88.433
PDW	rs11013176	G	A	-0.023	0.011	0.002	0.023	3.2e-22	0.646	93.965
PDW	rs11039216	T	C	0.019	0.031	0.002	0.02	8.6e-18	0.119	73.816
PDW	rs11082304	T	G	0.039	-0.014	0.002	0.02	1.3e-74	0.501	333.938
PDW	rs11083767	C	T	0.049	-0.028	0.002	0.021	7.19e-102	0.184	459.207
PDW	rs11120218	A	G	0.038	0.049	0.003	0.033	3e-31	0.141	135.209
PDW	rs11123325	A	G	-0.019	0.037	0.003	0.032	9.2e-10	0.238	37.484
PDW	rs11134475	G	A	0.016	-0.072	0.002	0.021	2.9e-12	0.000641	48.74
PDW	rs1114882	G	A	0.02	-0.023	0.002	0.02	9.8e-20	0.261	82.647
PDW	rs11190846	T	C	0.016	-0.043	0.002	0.02	8.3e-14	0.0346	55.726
PDW	rs111949353	T	C	0.088	0.019	0.006	0.066	8.2e-44	0.77	192.691
PDW	rs11204523	C	G	-0.053	-0.03	0.003	0.024	3.6e-97	0.198	437.622
PDW	rs11204539	C	G	0.063	-0.027	0.004	0.037	5.1e-49	0.467	216.556
PDW	rs11212628	A	G	-0.021	-0.034	0.003	0.024	1.5e-12	0.155	50.035
PDW	rs11224309	G	C	0.035	0.099	0.004	0.037	1.8e-21	0.00655	90.518
PDW	rs11235689	T	C	0.038	-0.006	0.002	0.02	7e-67	0.754	298.503
PDW	rs1126643	T	C	-0.015	0.013	0.002	0.02	3.4e-11	0.522	43.933
PDW	rs112875651	A	G	-0.021	0.014	0.002	0.02	8.5e-22	0.5	92.037
PDW	rs113343095	A	G	0.019	0.038	0.003	0.028	5.9e-09	0.174	33.866
PDW	rs1135484	A	G	0.012	0.011	0.002	0.02	2.9e-08	0.58	30.788
PDW	rs113804660	GATTTT	G	0.024	-0.01	0.002	0.021	3.4e-27	0.618	116.673
PDW	rs113865680	C	T	0.021	0.043	0.003	0.023	3.1e-14	0.0672	57.676
PDW	rs114282886	T	C	0.057	0.114	0.006	0.07	9.4e-24	0.106	100.947
PDW	rs11448698	CA	C	0.014	0.005	0.002	0.021	1.4e-08	0.808	32.182
PDW	rs114694170	C	T	-0.117	0.085	0.005	0.043	4.3e-143	0.0484	648.678
PDW	rs114968084	A	G	0.047	-0.11	0.007	0.081	8e-13	0.174	51.28
PDW	rs11553699	G	A	0.111	0.028	0.003	0.033	1e-200	0.385	1084.31
PDW	rs11576356	A	G	-0.032	-0.009	0.003	0.025	1.2e-29	0.712	127.794
PDW	rs11598602	A	G	-0.024	-0.027	0.003	0.026	2.9e-18	0.297	75.952
PDW	rs116027976	G	A	0.13	0.008	0.008	0.078	7.9e-61	0.923	270.713
PDW	rs11604281	C	A	-0.031	-0.033	0.005	0.046	4.7e-11	0.482	43.319
PDW	rs11625026	T	C	0.016	0.012	0.002	0.023	2e-11	0.601	45.019
PDW	rs11671059	C	T	0.033	0.031	0.004	0.035	1.2e-18	0.366	77.652
PDW	rs116897918	C	G	0.14	0.106	0.006	0.069	1.6e-122	0.126	554.075
PDW	rs11696739	A	G	-0.023	0.004	0.002	0.02	4.4e-25	0.86	107.043
PDW	rs117068593	T	C	0.028	0.021	0.003	0.029	1.2e-24	0.469	105.053
PDW	rs117159862	A	C	0.048	0.028	0.006	0.053	5.8e-15	0.596	60.954
PDW	rs117172295	A	T	0.113	-0.011	0.01	0.056	3.2e-31	0.851	135.08
PDW	rs11734099	A	G	-0.062	-0.028	0.003	0.026	4.7e-107	0.279	483.015
PDW	rs117600348	A	C	0.056	0.228	0.009	0.089	9.7e-11	0.0104	41.873
PDW	rs118088320	A	G	-0.055	-0.045	0.006	0.061	4.7e-21	0.454	88.635
PDW	rs11993233	G	A	-0.048	0.021	0.002	0.02	1.5e-107	0.292	485.322
PDW	rs12067642	T	G	0.027	-0.004	0.003	0.025	6.1e-26	0.882	110.929
PDW	rs12110	A	G	0.042	0.029	0.003	0.023	2e-54	0.202	241.372
PDW	rs12124281	A	G	-0.049	-0.028	0.002	0.023	3.6e-106	0.216	478.976
PDW	rs1212871	T	C	-0.034	-0.039	0.004	0.037	5.3e-22	0.292	92.98
PDW	rs12128766	T	C	-0.021	-0.012	0.002	0.02	3.6e-23	0.547	98.294
PDW	rs12148513	T	C	-0.022	0.03	0.002	0.022	1.3e-22	0.166	95.829
PDW	rs1219275	C	T	0.023	-0.018	0.003	0.026	3.3e-17	0.488	71.142
PDW	rs12209838	T	G	0.02	-0.005	0.003	0.028	2.8e-11	0.852	44.343
PDW	rs12324667	T	A	0.019	-0.028	0.003	0.023	3e-12	0.226	48.672
PDW	rs12422591	T	A	0.016	-0.023	0.003	0.03	1e-08	0.444	32.841
PDW	rs12431359	C	T	-0.015	-0.018	0.002	0.021	2.7e-10	0.384	39.914
PDW	rs12451471	T	C	0.017	-0.051	0.002	0.021	7.1e-15	0.0163	60.581
PDW	rs1246761	T	C	-0.017	-0.007	0.002	0.021	2.6e-14	0.734	58.001
PDW	rs12551419	C	T	0.014	0.041	0.003	0.023	1.8e-08	0.0742	31.72
PDW	rs12630913	A	G	0.014	0.037	0.002	0.02	4.4e-09	0.0718	34.43
PDW	rs1263618	C	T	-0.015	0.024	0.002	0.021	4.5e-11	0.258	43.372
PDW	rs12640722	T	A	0.023	0.001	0.002	0.022	5.2e-23	0.983	97.572
PDW	rs12667905	C	A	0.025	-0.036	0.002	0.021	3.1e-31	0.0778	135.143
PDW	rs12671118	A	G	0.031	0.021	0.004	0.039	3.7e-13	0.578	52.779
PDW	rs12924211	C	T	-0.02	-0.005	0.002	0.022	9.2e-18	0.833	73.68
PDW	rs12936897	A	G	-0.013	-0.015	0.002	0.02	3.9e-09	0.475	34.678
PDW	rs12938273	A	G	-0.053	-0.045	0.002	0.02	3.7e-131	0.0229	593.83
PDW	rs12981216	T	C	0.015	-0.052	0.002	0.02	1.4e-11	0.00981	45.73
PDW	rs13024657	T	C	0.019	-0.021	0.003	0.028	1.6e-10	0.466	40.899
PDW	rs13033725	G	C	0.026	0.025	0.002	0.021	3.4e-29	0.24	125.771
PDW	rs13039242	G	A	-0.034	0.026	0.003	0.031	9.3e-26	0.408	110.103
PDW	rs13056165	A	G	-0.017	-0.013	0.003	0.022	3.2e-08	0.556	30.574
PDW	rs13096104	G	A	-0.023	-0.013	0.004	0.038	2.9e-08	0.727	30.787
PDW	rs13107325	T	C	-0.05	0.144	0.004	0.084	5.7e-34	0.0865	147.63
PDW	rs13122868	G	T	0.017	0.022	0.003	0.028	1.5e-09	0.428	36.585
PDW	rs13213536	T	A	-0.018	0.014	0.002	0.022	1.9e-13	0.537	54.067
PDW	rs13221668	C	T	-0.031	-0.011	0.002	0.02	2e-45	0.572	200.13
PDW	rs13224082	T	A	0.038	0.001	0.003	0.024	4.9e-52	0.955	230.392
PDW	rs13234131	G	A	-0.027	0.022	0.003	0.03	5.5e-17	0.46	70.132
PDW	rs13306272	T	C	0.014	0.011	0.002	0.023	3.5e-08	0.623	30.397
PDW	rs13338946	C	T	0.016	-0.011	0.002	0.023	2.9e-11	0.619	44.24
PDW	rs1334577	A	G	0.017	0.023	0.003	0.023	2.1e-11	0.311	44.905
PDW	rs13389363	G	A	-0.024	-0.016	0.003	0.035	1.5e-12	0.659	50.096
PDW	rs13424581	C	A	0.135	0.023	0.004	0.032	1e-200	0.478	1158.5
PDW	rs1373218	G	A	0.018	0.025	0.002	0.021	1.3e-16	0.241	68.428
PDW	rs137952017	CT	C	-0.022	-0.014	0.003	0.024	1.6e-12	0.545	49.955
PDW	rs138528352	C	G	0.047	-0.122	0.008	0.074	1.8e-09	0.102	36.154
PDW	rs138910471	A	G	-0.062	-0.041	0.005	0.053	8.2e-34	0.442	146.906
PDW	rs139435626	C	A	-0.078	0.068	0.008	0.069	1.1e-21	0.326	91.507
PDW	rs139596721	CT	C	-0.042	0.064	0.006	0.086	2.6e-12	0.456	48.994
PDW	rs139619205	G	A	0.117	-0.007	0.016	0.05	1.7e-13	0.894	54.351
PDW	rs139915535	G	A	0.045	0.203	0.008	0.192	4.1e-08	0.291	30.081
PDW	rs140770261	A	G	0.066	0.236	0.008	0.082	1.1e-16	0.00408	68.852
PDW	rs141089639	G	T	0.021	0.027	0.003	0.032	3.2e-12	0.394	48.568
PDW	rs141336258	C	T	0.08	-0.001	0.01	0.07	4.9e-15	0.992	61.297
PDW	rs1420476	A	T	0.045	0.08	0.005	0.085	8.4e-18	0.347	73.868
PDW	rs142821158	A	G	-0.047	0.144	0.005	0.038	1.2e-19	0.00016	82.314
PDW	rs1436138	G	A	0.014	-0.001	0.002	0.021	1.2e-10	0.948	41.512
PDW	rs1448319	G	A	-0.068	0.03	0.005	0.049	5.3e-48	0.549	211.891
PDW	rs145375841	G	T	-0.032	0.028	0.005	0.036	1.4e-12	0.445	50.233
PDW	rs145883541	T	C	-0.029	0.032	0.004	0.032	1.3e-12	0.321	50.38
PDW	rs1466733	G	A	0.027	0.006	0.003	0.023	2e-25	0.799	108.6
PDW	rs1467509	C	A	0.018	0.011	0.002	0.022	3.4e-15	0.627	62.028
PDW	rs147891151	A	C	0.036	0.033	0.003	0.022	1.4e-42	0.133	187.069
PDW	rs148387958	G	C	0.027	-0.022	0.004	0.031	6.9e-12	0.481	47.066
PDW	rs149922861	G	C	-0.045	0.058	0.007	0.068	1.5e-10	0.392	41.002
PDW	rs1500922	C	G	-0.016	0.018	0.003	0.026	1.7e-10	0.474	40.81
PDW	rs151154524	A	G	-0.038	0.017	0.006	0.053	3.8e-11	0.75	43.715
PDW	rs1552272	T	C	0.028	-0.012	0.002	0.021	2.3e-35	0.563	153.982
PDW	rs1562833	G	A	0.031	-0.008	0.004	0.033	1.6e-16	0.799	68.083
PDW	rs1565818	C	G	-0.021	0.031	0.003	0.03	1.1e-09	0.298	37.154
PDW	rs1603584	G	A	-0.021	-0.013	0.004	0.029	1.9e-08	0.652	31.559
PDW	rs1613662	A	G	0.083	0.012	0.003	0.031	6.7e-181	0.684	822.566
PDW	rs167374	G	A	0.015	0.03	0.002	0.02	1.2e-11	0.138	45.91
PDW	rs16937003	A	G	-0.074	0.112	0.008	0.073	9.4e-22	0.124	91.838
PDW	rs16965913	T	C	0.015	0.004	0.002	0.022	9.1e-11	0.873	42.012
PDW	rs17138723	G	C	0.024	-0.023	0.003	0.025	1.7e-20	0.364	86.117
PDW	rs1719285	A	T	-0.084	-0.016	0.003	0.024	1.1e-177	0.501	807.838
PDW	rs1735546	G	T	0.018	0.015	0.002	0.022	1.5e-12	0.497	50.059
PDW	rs17463814	A	G	-0.02	0.005	0.003	0.025	2e-14	0.856	58.532
PDW	rs17550268	C	T	-0.029	-0.025	0.003	0.025	2.5e-29	0.321	126.382
PDW	rs17552243	C	T	-0.015	-0.006	0.003	0.023	1.2e-08	0.801	32.517
PDW	rs17776046	A	G	0.017	0.032	0.002	0.023	7.4e-14	0.171	55.964
PDW	rs17840761	A	G	0.014	0.013	0.002	0.021	5e-11	0.531	43.159
PDW	rs1801282	G	C	-0.026	0.037	0.003	0.026	8.1e-15	0.158	60.31
PDW	rs182120	C	A	-0.014	-0.033	0.002	0.023	1.2e-09	0.16	36.979
PDW	rs182979644	T	C	0.046	0.092	0.007	0.149	5.7e-11	0.535	42.917
PDW	rs183583130	T	G	0.077	0.026	0.007	0.057	9.5e-26	0.645	110.057
PDW	rs183725	C	T	-0.024	-0.028	0.003	0.025	3.4e-20	0.253	84.719
PDW	rs1840806	T	G	-0.015	-0.055	0.002	0.02	4.9e-12	0.00704	47.712
PDW	rs185139895	A	G	0.03	0.06	0.005	0.061	1.5e-08	0.328	32.059
PDW	rs186317244	T	G	-0.021	-0.015	0.003	0.041	1.7e-09	0.723	36.321
PDW	rs1870028	T	C	0.038	0.064	0.004	0.033	2.1e-20	0.0527	85.728
PDW	rs1884556	C	G	0.018	-0.037	0.003	0.027	3.4e-11	0.169	43.925
PDW	rs1888488	T	C	-0.014	-0.004	0.002	0.021	3.9e-10	0.835	39.159
PDW	rs1909834	C	A	0.019	0.021	0.002	0.021	4.4e-17	0.314	70.609
PDW	rs1980532	G	A	-0.059	0.014	0.002	0.02	1.9e-160	0.482	728.517
PDW	rs1981627	G	A	-0.043	0.039	0.002	0.021	1.9e-86	0.0591	388.384
PDW	rs200891	G	T	-0.019	0.005	0.002	0.02	6.1e-17	0.808	69.933
PDW	rs2038479	A	C	0.164	0.018	0.003	0.024	1e-200	0.462	3691.68
PDW	rs2057826	C	T	-0.016	0.062	0.002	0.024	2.5e-11	0.0109	44.523
PDW	rs2064228	G	T	-0.017	0.048	0.002	0.023	5.2e-13	0.0352	52.141
PDW	rs2072114	G	A	0.019	0.074	0.003	0.022	5.4e-09	0.000915	34.03
PDW	rs214058	A	G	0.037	-0.011	0.002	0.021	2.4e-64	0.612	286.894
PDW	rs2153960	A	G	-0.024	-0.025	0.002	0.021	1.8e-24	0.223	104.192
PDW	rs2175740	A	G	0.023	-0.003	0.003	0.027	3.7e-15	0.916	61.852
PDW	rs2249250	T	G	0.024	-0.002	0.002	0.022	8.9e-25	0.932	105.621
PDW	rs2281721	T	C	-0.025	0.006	0.002	0.02	7e-29	0.772	124.373
PDW	rs229576	T	A	-0.02	-0.028	0.003	0.025	3.3e-12	0.276	48.484
PDW	rs2298989	C	T	0.021	0.04	0.002	0.021	2.9e-22	0.054	94.182
PDW	rs2321235	G	A	0.026	-0.017	0.002	0.021	3.3e-30	0.427	130.401
PDW	rs2326842	T	C	-0.027	-0.01	0.003	0.024	1.6e-22	0.685	95.395
PDW	rs2327528	A	G	-0.024	0.013	0.003	0.033	9.3e-20	0.699	82.749
PDW	rs2413450	C	T	0.02	0.023	0.002	0.02	4.6e-21	0.261	88.714
PDW	rs2429511	C	T	-0.017	-0.013	0.002	0.02	2.3e-15	0.53	62.757
PDW	rs2472122	G	C	0.02	-0.009	0.002	0.023	3.3e-17	0.684	71.175
PDW	rs2500220	T	C	0.027	0.003	0.002	0.02	1.7e-35	0.901	154.598
PDW	rs2520099	C	T	-0.021	0.033	0.002	0.02	4.5e-18	0.109	75.103
PDW	rs2544026	A	T	0.016	0	0.002	0.022	1.5e-10	0.984	41.085
PDW	rs254415	T	G	0.031	0.005	0.002	0.022	3.9e-40	0.831	175.836
PDW	rs259334	T	C	0.036	0.011	0.004	0.034	1.5e-19	0.733	81.851
PDW	rs2723086	T	C	-0.018	-0.006	0.002	0.021	2.7e-15	0.784	62.503
PDW	rs2756119	A	G	-0.018	-0.016	0.002	0.021	1.4e-15	0.444	63.741
PDW	rs2796881	C	T	-0.018	-0.006	0.003	0.026	2.8e-09	0.811	35.299
PDW	rs2823037	T	C	0.016	0.003	0.002	0.02	2.9e-11	0.878	44.235
PDW	rs2823295	C	T	-0.015	-0.085	0.003	0.033	4.9e-08	0.0105	29.738
PDW	rs28377109	A	C	-0.034	0.131	0.003	0.056	7.7e-24	0.0183	101.354
PDW	rs2842061	A	G	0.023	0.004	0.002	0.021	2.5e-23	0.833	98.984
PDW	rs28550009	G	A	-0.019	0.051	0.003	0.035	1.6e-08	0.14	31.948
PDW	rs28609328	A	G	0.025	-0.003	0.002	0.022	1.9e-28	0.883	122.365
PDW	rs28620099	G	A	-0.014	-0.02	0.003	0.023	3.1e-08	0.388	30.651
PDW	rs28678897	A	G	-0.044	-0.027	0.004	0.028	1.2e-27	0.323	118.779
PDW	rs2876429	C	T	-0.013	0.009	0.002	0.02	4e-09	0.673	34.625
PDW	rs28883140	A	G	-0.029	0.016	0.003	0.024	2.7e-29	0.509	126.269
PDW	rs2899700	G	A	-0.029	0.048	0.005	0.041	2.8e-09	0.243	35.315
PDW	rs293570	G	A	0.018	0.037	0.002	0.02	5.7e-15	0.0691	60.997
PDW	rs2999155	A	G	0.045	-0.035	0.002	0.02	6.1e-99	0.0822	445.734
PDW	rs34834842	G	A	0.11	0.15	0.006	0.068	4.7e-83	0.0286	372.758
PDW	rs34870936	A	G	0.015	-0.013	0.003	0.022	2.1e-08	0.566	31.359
PDW	rs351728	C	T	-0.013	-0.018	0.002	0.02	6.5e-09	0.373	33.674
PDW	rs35188965	T	C	-0.027	-0.016	0.002	0.021	3.1e-34	0.433	148.838
PDW	rs35445107	C	T	0.016	0.008	0.003	0.029	4.1e-08	0.785	30.115
PDW	rs35563401	T	C	-0.018	0.018	0.002	0.02	2.4e-16	0.367	67.241
PDW	rs35564315	A	C	-0.027	-0.019	0.003	0.028	2.6e-20	0.51	85.304
PDW	rs3557	G	T	-0.053	-0.1	0.004	0.044	2.5e-45	0.0222	199.654
PDW	rs36094398	C	G	-0.016	0.003	0.002	0.022	2.2e-11	0.891	44.798
PDW	rs3742003	A	G	-0.034	-0.04	0.003	0.025	6.1e-37	0.115	161.213
PDW	rs3748136	A	G	0.093	0.02	0.003	0.026	1e-200	0.431	1240.16
PDW	rs3753650	A	C	0.028	0.01	0.004	0.031	3.2e-15	0.745	62.12
PDW	rs3767812	A	G	-0.034	-0.03	0.003	0.024	1.4e-40	0.22	177.948
PDW	rs3786851	T	C	0.018	0.02	0.002	0.02	9.2e-17	0.316	69.139
PDW	rs3804749	T	C	0.041	-0.008	0.002	0.02	6.4e-78	0.692	349.176
PDW	rs3824632	A	G	-0.019	0.012	0.002	0.02	7.6e-19	0.543	78.597
PDW	rs3918226	T	C	-0.026	0.033	0.004	0.039	1.7e-10	0.404	40.728
PDW	rs4068540	G	A	-0.014	-0.045	0.002	0.024	1e-08	0.056	32.786
PDW	rs4099245	A	G	-0.018	-0.017	0.002	0.02	3.9e-16	0.409	66.304
PDW	rs41284294	C	T	0.068	0.065	0.01	0.091	3.1e-11	0.477	44.112
PDW	rs41307187	C	T	0.016	-0.024	0.003	0.024	3e-10	0.31	39.65
PDW	rs428372	G	A	-0.021	0.002	0.002	0.023	3.2e-17	0.932	71.231
PDW	rs4320561	A	C	-0.037	-0.024	0.002	0.023	1.6e-51	0.294	228.053
PDW	rs4529894	G	C	-0.03	-0.018	0.003	0.023	4.8e-30	0.427	129.678
PDW	rs45488900	T	G	0.076	0.019	0.004	0.045	3.8e-98	0.668	442.09
PDW	rs45563932	T	C	0.019	-0.017	0.003	0.028	6.7e-13	0.542	51.635
PDW	rs4560536	T	C	0.012	0.015	0.002	0.02	3.5e-08	0.463	30.386
PDW	rs464605	T	C	0.017	-0.026	0.002	0.021	4.7e-12	0.22	47.812
PDW	rs4651254	C	T	0.013	-0.035	0.002	0.021	8e-09	0.0906	33.267
PDW	rs4711890	G	C	-0.043	0.029	0.002	0.022	4.8e-70	0.199	313.025
PDW	rs4714958	T	C	0.032	0.008	0.003	0.026	2.7e-24	0.747	103.435
PDW	rs4721764	A	G	-0.025	0.036	0.003	0.023	3.6e-22	0.123	93.744
PDW	rs4735333	A	G	-0.018	-0.025	0.002	0.02	1.2e-17	0.201	73.107
PDW	rs4744227	T	C	0.015	0.027	0.002	0.02	2.6e-12	0.186	48.943
PDW	rs4759076	C	T	-0.03	0.008	0.002	0.02	2.1e-42	0.698	186.198
PDW	rs4760341	A	T	-0.019	-0.035	0.002	0.023	1.7e-15	0.122	63.334
PDW	rs4783186	C	T	0.063	0.029	0.003	0.027	1.4e-82	0.291	370.571
PDW	rs4808191	T	C	-0.022	0.03	0.002	0.023	5.2e-20	0.201	83.883
PDW	rs4822250	A	C	0.096	0.044	0.002	0.02	1e-200	0.0267	1945.38
PDW	rs4843185	A	G	-0.039	0.055	0.002	0.023	1.1e-56	0.0177	251.791
PDW	rs4859470	G	A	0.017	0.04	0.002	0.02	1.6e-14	0.0495	58.956
PDW	rs489296	G	T	0.04	-0.004	0.002	0.021	7.7e-74	0.865	330.446
PDW	rs4908690	G	T	-0.021	-0.027	0.002	0.022	7.6e-19	0.22	78.588
PDW	rs4966015	T	G	0.029	0.008	0.003	0.025	9e-22	0.74	91.922
PDW	rs507666	A	G	-0.031	-0.021	0.003	0.025	2e-29	0.408	126.87
PDW	rs539352	A	C	-0.012	-0.032	0.002	0.02	3.6e-08	0.111	30.352
PDW	rs55662460	A	G	0.017	-0.018	0.003	0.022	6.7e-10	0.416	38.092
PDW	rs55794721	A	G	0.024	-0.025	0.002	0.021	1.3e-27	0.224	118.526
PDW	rs55838731	G	A	0.015	0.012	0.002	0.021	2.3e-10	0.579	40.18
PDW	rs55970551	T	C	-0.059	-0.084	0.008	0.059	2.5e-15	0.152	62.628
PDW	rs56043070	A	G	0.138	-0.045	0.004	0.044	1e-200	0.307	1094.57
PDW	rs561655	A	G	-0.014	0.004	0.002	0.021	1.3e-09	0.864	36.883
PDW	rs56210800	G	C	-0.032	0.003	0.003	0.033	1.4e-23	0.94	100.215
PDW	rs56340041	A	G	0.027	0.01	0.003	0.029	7.5e-19	0.726	78.63
PDW	rs56353063	C	G	0.015	-0.04	0.003	0.025	1.3e-09	0.115	36.879
PDW	rs5758910	C	G	-0.029	0.006	0.002	0.022	1.2e-36	0.801	159.861
PDW	rs57680405	C	T	0.038	-0.065	0.007	0.069	5.7e-09	0.346	33.941
PDW	rs5771204	C	T	-0.012	0.02	0.002	0.02	2.7e-08	0.311	30.923
PDW	rs57843631	T	C	0.224	0.1	0.008	0.12	7.91e-165	0.404	748.655
PDW	rs58350690	C	T	-0.017	0.009	0.003	0.023	4.5e-08	0.712	29.911
PDW	rs5887979	GGAGGCACAGT	G	0.019	0	0.002	0.02	6.7e-19	0.997	78.849
PDW	rs59174485	CATG	C	-0.027	-0.029	0.004	0.038	2.3e-12	0.44	49.196
PDW	rs59347135	G	C	0.031	0.027	0.005	0.051	3.9e-09	0.59	34.65
PDW	rs606552	G	A	0.069	0.006	0.003	0.025	2.9e-167	0.804	759.848
PDW	rs6124259	A	G	0.019	0.01	0.002	0.02	1.4e-17	0.611	72.883
PDW	rs61269268	C	A	0.034	-0.053	0.003	0.024	1.1e-31	0.0248	137.122
PDW	rs61751937	C	G	0.077	-0.028	0.006	0.05	1.5e-33	0.578	145.711
PDW	rs61776622	G	A	0.016	-0.018	0.003	0.027	1.6e-08	0.511	31.87
PDW	rs61813831	G	A	-0.039	-0.206	0.006	0.07	2.9e-10	0.00316	39.764
PDW	rs61851769	T	C	0.031	-0.013	0.003	0.022	6.8e-34	0.541	147.291
PDW	rs61963337	A	G	0.024	0.048	0.003	0.024	1.8e-18	0.049	76.892
PDW	rs61977312	A	G	0.029	-0.005	0.004	0.032	2.6e-16	0.868	67.075
PDW	rs62021187	C	G	-0.012	-0.044	0.002	0.02	3e-08	0.0286	30.693
PDW	rs62082086	G	T	0.038	-0.114	0.006	0.053	3.5e-10	0.0308	39.387
PDW	rs62191340	A	G	0.038	0.018	0.002	0.021	9.5e-70	0.389	311.661
PDW	rs62246446	G	C	0.047	-0.009	0.003	0.024	2e-61	0.708	273.5
PDW	rs62291089	G	C	0.017	0.004	0.003	0.024	9.7e-09	0.884	32.893
PDW	rs62363210	C	T	-0.02	0.01	0.003	0.027	1.2e-10	0.702	41.542
PDW	rs62379580	C	T	0.032	0.007	0.002	0.022	2.7e-45	0.764	199.511
PDW	rs62527185	T	C	-0.041	0.13	0.007	0.097	2.6e-08	0.181	30.971
PDW	rs62550976	T	C	0.039	0.137	0.004	0.052	1e-19	0.00796	82.559
PDW	rs636918	C	T	0.057	-0.049	0.002	0.021	4.5e-144	0.0193	653.184
PDW	rs6429430	G	T	-0.015	0.007	0.003	0.024	3.1e-08	0.78	30.66
PDW	rs6453397	T	C	0.036	-0.013	0.002	0.023	7e-53	0.586	234.273
PDW	rs655029	A	G	-0.131	-0.032	0.002	0.023	1e-200	0.159	2997.45
PDW	rs6556405	C	T	0.026	-0.008	0.002	0.023	1.2e-24	0.718	105.034
PDW	rs658495	A	G	0.029	0.011	0.005	0.04	7.9e-09	0.785	33.299
PDW	rs664414	G	T	0.016	0.018	0.002	0.021	1.3e-12	0.395	50.386
PDW	rs66530629	A	G	0.044	-0.039	0.002	0.022	2.2e-70	0.0807	314.551
PDW	rs66793829	C	G	0.053	0.031	0.003	0.025	9.5e-75	0.212	334.614
PDW	rs6681849	T	G	-0.035	0.012	0.002	0.02	1.1e-56	0.536	251.774
PDW	rs66948758	G	A	-0.02	-0.005	0.004	0.026	1.6e-08	0.841	31.902
PDW	rs671339	G	A	-0.039	-0.001	0.002	0.026	1.1e-56	0.971	251.776
PDW	rs6722196	T	C	-0.036	-0.045	0.004	0.061	1.1e-18	0.46	77.903
PDW	rs6756419	G	A	0.013	0.01	0.002	0.02	1.2e-09	0.629	36.934
PDW	rs6796837	T	C	-0.021	-0.059	0.002	0.022	2.6e-19	0.00748	80.696
PDW	rs6798870	A	G	-0.021	-0.006	0.002	0.02	2e-23	0.786	99.442
PDW	rs6807029	C	A	-0.023	-0.02	0.002	0.022	9.1e-23	0.374	96.458
PDW	rs6808932	C	A	0.013	-0.004	0.002	0.02	9.8e-09	0.831	32.876
PDW	rs685724	C	T	-0.014	0.003	0.002	0.022	9.4e-10	0.894	37.451
PDW	rs688181	C	T	0.036	-0.014	0.002	0.021	1.7e-52	0.511	232.54
PDW	rs6928810	T	C	-0.046	0.044	0.002	0.024	1.7e-75	0.069	338.003
PDW	rs6952260	A	T	0.024	-0.002	0.003	0.024	1.2e-20	0.934	86.87
PDW	rs6993770	T	A	0.061	-0.027	0.002	0.024	1.7e-145	0.267	659.695
PDW	rs6994859	A	G	-0.019	0.005	0.002	0.021	5.6e-17	0.828	70.103
PDW	rs6999008	A	G	0.015	0.002	0.002	0.02	3.1e-12	0.909	48.622
PDW	rs7024673	T	C	-0.016	-0.015	0.002	0.022	5.8e-12	0.494	47.397
PDW	rs7083045	G	A	-0.013	-0.009	0.002	0.02	9e-10	0.666	37.531
PDW	rs7109587	G	A	0.018	0.034	0.003	0.023	2e-12	0.142	49.436
PDW	rs7140110	C	T	0.018	0.014	0.002	0.022	5.8e-14	0.544	56.426
PDW	rs71427874	A	G	0.03	-0.014	0.003	0.029	5.7e-26	0.636	111.081
PDW	rs7146146	G	T	0.013	0.006	0.002	0.02	1.1e-09	0.778	37.164
PDW	rs715	C	T	0.015	-0.043	0.002	0.022	4.5e-11	0.0438	43.376
PDW	rs7163838	C	T	0.018	-0.069	0.003	0.025	6.8e-13	0.00613	51.589
PDW	rs718515	A	G	0.015	-0.019	0.002	0.02	9.6e-13	0.35	50.932
PDW	rs7216823	G	A	-0.025	-0.011	0.003	0.025	1.6e-17	0.655	72.536
PDW	rs72770326	T	C	0.045	-0.046	0.008	0.082	2.8e-09	0.579	35.327
PDW	rs72814539	T	C	0.035	-0.063	0.004	0.046	1.1e-14	0.171	59.767
PDW	rs72819298	A	T	0.026	0.065	0.004	0.037	1.7e-09	0.0833	36.328
PDW	rs72821093	T	A	-0.017	0.038	0.003	0.026	3.2e-09	0.149	35.086
PDW	rs72829457	T	C	-0.032	-0.003	0.003	0.044	5.5e-21	0.94	88.349
PDW	rs72962490	T	C	-0.023	0.036	0.004	0.037	2.7e-08	0.338	30.929
PDW	rs7297289	C	T	0.061	0.019	0.002	0.022	2.2e-157	0.387	714.394
PDW	rs72997616	A	C	0.025	0.042	0.004	0.032	2.3e-11	0.198	44.715
PDW	rs73037168	T	C	-0.029	-0.032	0.003	0.035	5.2e-19	0.359	79.338
PDW	rs73168819	A	G	-0.019	-0.038	0.002	0.02	2.6e-18	0.0566	76.135
PDW	rs73197706	G	C	0.051	0.016	0.005	0.051	1.2e-23	0.759	100.403
PDW	rs73203990	A	G	-0.024	-0.005	0.003	0.038	4.3e-12	0.89	47.998
PDW	rs73307905	C	A	0.015	-0.068	0.003	0.029	2.5e-08	0.0175	31.074
PDW	rs7336979	G	A	0.012	0.001	0.002	0.02	1.9e-08	0.966	31.595
PDW	rs73573834	C	A	0.042	0.044	0.005	0.041	6.6e-20	0.281	83.439
PDW	rs74332546	A	G	0.057	0.074	0.006	0.072	2.3e-18	0.301	76.43
PDW	rs74728564	G	A	-0.042	-0.106	0.006	0.062	1.7e-11	0.0851	45.283
PDW	rs7514180	A	G	0.015	0.032	0.003	0.027	3.6e-09	0.231	34.826
PDW	rs75497613	A	C	0.044	-0.008	0.005	0.037	1.6e-18	0.832	77.175
PDW	rs7551141	A	G	-0.016	-0.032	0.002	0.02	3.6e-14	0.115	57.389
PDW	rs755351	T	G	-0.019	0.01	0.003	0.03	4e-10	0.746	39.096
PDW	rs75608688	C	T	0.022	0.014	0.003	0.032	2.8e-12	0.655	48.8
PDW	rs75868777	C	A	-0.041	-0.058	0.007	0.1	1.5e-08	0.56	32.088
PDW	rs7608356	T	C	-0.033	0.062	0.002	0.026	2e-41	0.0179	181.783
PDW	rs76448484	C	T	0.031	0.054	0.005	0.063	4.6e-11	0.388	43.339
PDW	rs76452111	T	A	0.133	0.012	0.005	0.043	2.3e-135	0.779	613.185
PDW	rs7649045	C	T	0.016	-0.002	0.002	0.02	4e-13	0.928	52.623
PDW	rs76642326	T	C	0.036	-0.084	0.004	0.055	2.6e-16	0.132	67.081
PDW	rs7696969	G	T	-0.039	0.045	0.002	0.022	2.8e-68	0.0413	304.888
PDW	rs77244047	C	T	-0.025	-0.023	0.003	0.022	4.4e-21	0.307	88.797
PDW	rs7734992	C	T	0.014	-0.011	0.002	0.02	3.8e-10	0.577	39.2
PDW	rs77460011	T	C	-0.042	0.067	0.007	0.058	2.4e-09	0.248	35.656
PDW	rs77632732	G	A	0.094	-0.044	0.011	0.064	3.8e-17	0.486	70.881
PDW	rs7768878	A	G	0.042	-0.032	0.007	0.044	1.3e-10	0.468	41.235
PDW	rs77808283	A	G	-0.031	0.055	0.006	0.087	2.5e-08	0.53	31.068
PDW	rs7808005	T	C	0.032	0.021	0.002	0.021	1e-40	0.329	178.513
PDW	rs78296535	G	T	-0.075	-0.073	0.007	0.054	7.2e-30	0.177	128.889
PDW	rs783	A	G	0.016	0.005	0.002	0.021	3e-13	0.81	53.23
PDW	rs7865671	G	T	-0.015	-0.05	0.002	0.022	1.2e-10	0.024	41.425
PDW	rs78768765	T	C	0.039	-0.039	0.007	0.061	4.1e-09	0.521	34.554
PDW	rs78909033	A	G	-0.042	0.024	0.003	0.03	4.4e-40	0.413	175.606
PDW	rs7896518	G	A	-0.025	0.042	0.002	0.02	3.8e-29	0.0339	125.603
PDW	rs7949566	A	G	0.02	-0.005	0.002	0.021	4.4e-20	0.806	84.232
PDW	rs7952928	A	G	-0.026	-0.08	0.003	0.032	2.4e-17	0.0128	71.775
PDW	rs7958679	T	C	0.155	-0.052	0.004	0.033	1e-200	0.121	1395.07
PDW	rs79716587	A	G	0.04	0.017	0.003	0.036	1.8e-34	0.632	149.955
PDW	rs7974988	G	A	0.014	0.008	0.002	0.02	2.8e-10	0.697	39.794
PDW	rs802171	G	A	0.036	0.007	0.002	0.02	3.6e-61	0.746	272.26
PDW	rs8089288	C	T	-0.044	0.033	0.005	0.042	3e-19	0.437	80.422
PDW	rs8098454	T	C	-0.028	0.027	0.004	0.037	3.7e-13	0.469	52.802
PDW	rs8106212	T	C	0.139	-0.085	0.01	0.105	2.3e-43	0.415	190.673
PDW	rs8113381	C	T	-0.025	-0.041	0.003	0.025	5.4e-22	0.0946	92.94
PDW	rs847680	C	T	0.028	0.008	0.003	0.027	4e-22	0.782	93.513
PDW	rs850735	G	A	0.026	-0.036	0.002	0.02	6.6e-33	0.0724	142.783
PDW	rs9264277	C	T	-0.014	0.027	0.002	0.023	1.8e-10	0.233	40.726
PDW	rs9376091	T	C	0.018	-0.019	0.002	0.021	1.9e-13	0.361	54.115
PDW	rs9392441	C	T	0.013	-0.004	0.002	0.02	3e-09	0.838	35.176
PDW	rs9407526	T	G	0.017	-0.014	0.003	0.025	6e-11	0.575	42.81
PDW	rs9471669	G	A	0.028	0.002	0.003	0.023	1.4e-27	0.926	118.404
PDW	rs9534458	A	G	0.068	0.005	0.002	0.022	2.4e-195	0.836	888.988
PDW	rs9549753	A	C	0.047	-0.009	0.002	0.02	6.1e-103	0.643	464.118
PDW	rs9591137	C	T	-0.019	0.013	0.002	0.02	2e-18	0.526	76.726
PDW	rs964184	C	G	-0.082	0.04	0.003	0.028	8e-147	0.158	665.832
PDW	rs9826420	C	G	-0.042	0.019	0.007	0.116	2.5e-08	0.873	31.093
PDW	rs9900637	A	C	0.015	-0.008	0.002	0.02	6.3e-12	0.674	47.238
PDW	rs9925477	G	T	0.03	-0.009	0.002	0.02	1.9e-42	0.638	186.456

## Sheet: PCT on IBD
Supplementary Table 1. SNPs used as valid instrumental variables for PCT on IBD
Exposure	SNP	Effect_allele	Other_allele	Beta.exposure	Beta.outcome	Se.exposure	Se.outcome	Pval.exposure	Pval.outcome	F
PCT	rs1002707	T	C	-0.028	-0.037	0.002	0.022	4.2e-30	0.0898	129.947
PCT	rs10048745	A	G	0.032	0.003	0.002	0.024	3.2e-39	0.902	171.689
PCT	rs10064543	A	G	0.018	0.014	0.002	0.022	2.6e-15	0.502	62.553
PCT	rs10104997	T	C	-0.016	-0.006	0.003	0.024	3e-10	0.804	39.658
PCT	rs10112386	C	T	-0.016	-0.023	0.003	0.032	9.9e-09	0.484	32.859
PCT	rs10116352	C	G	0.032	0.005	0.004	0.031	3e-19	0.862	80.451
PCT	rs10174	G	A	-0.018	0.01	0.002	0.02	1.4e-16	0.618	68.319
PCT	rs10188795	T	G	0.028	-0.003	0.005	0.053	4.2e-09	0.96	34.542
PCT	rs10240931	C	G	-0.029	0.042	0.003	0.033	5.4e-18	0.204	74.747
PCT	rs1033686	A	G	-0.038	0.011	0.003	0.033	1.3e-37	0.745	164.353
PCT	rs1034491	A	G	-0.02	-0.006	0.003	0.023	5.8e-14	0.791	56.423
PCT	rs1034564	T	C	0.025	-0.024	0.002	0.021	5.9e-27	0.238	115.565
PCT	rs10447226	T	G	-0.016	0.015	0.002	0.023	5.2e-12	0.503	47.618
PCT	rs10456113	G	T	0.027	-0.037	0.003	0.034	6e-18	0.268	74.508
PCT	rs10505545	T	C	0.018	-0.014	0.002	0.02	7.3e-17	0.473	69.578
PCT	rs10510412	A	G	0.022	0.031	0.002	0.022	1.1e-18	0.157	77.946
PCT	rs1079227	G	C	-0.027	-0.017	0.002	0.027	8.3e-28	0.536	119.461
PCT	rs10818963	A	T	-0.021	-0.01	0.002	0.021	5.9e-21	0.637	88.201
PCT	rs10864368	C	T	0.034	0.022	0.002	0.02	6.6e-58	0.26	257.303
PCT	rs10882177	T	G	-0.013	0.005	0.002	0.02	5.6e-10	0.803	38.444
PCT	rs10888263	G	T	-0.014	0.007	0.002	0.02	4.1e-11	0.746	43.569
PCT	rs10889122	A	G	0.014	-0.009	0.002	0.02	1.6e-09	0.66	36.418
PCT	rs10893817	G	A	0.017	0.013	0.002	0.021	2.2e-13	0.548	53.843
PCT	rs10908505	A	T	-0.033	0.002	0.002	0.02	3e-50	0.927	222.18
PCT	rs10940072	A	G	-0.015	-0.003	0.002	0.02	1.4e-11	0.877	45.615
PCT	rs10940474	T	C	-0.015	0.041	0.002	0.021	6.9e-12	0.0577	47.049
PCT	rs10941418	G	A	-0.015	-0.012	0.002	0.02	8e-12	0.538	46.755
PCT	rs10992746	C	T	-0.013	0.016	0.002	0.021	6.6e-09	0.427	33.662
PCT	rs11053801	G	T	-0.026	-0.007	0.003	0.03	1.8e-17	0.818	72.355
PCT	rs11064156	C	T	-0.018	0	0.002	0.021	3.3e-17	0.998	71.13
PCT	rs11076515	A	G	0.018	0	0.002	0.029	1.8e-13	0.989	54.17
PCT	rs11082304	T	G	-0.033	-0.014	0.002	0.02	3.5e-55	0.501	244.792
PCT	rs11126249	G	T	-0.016	-0.018	0.003	0.023	2.4e-09	0.43	35.612
PCT	rs11160085	C	T	-0.021	0.002	0.002	0.023	4.4e-19	0.931	79.67
PCT	rs11168249	C	T	0.026	0.028	0.002	0.02	4.7e-35	0.161	152.591
PCT	rs111938639	C	T	0.017	0.008	0.003	0.024	1.2e-08	0.747	32.432
PCT	rs112169502	T	G	-0.028	-0.029	0.004	0.033	1.3e-11	0.385	45.804
PCT	rs11217843	G	A	0.017	0.015	0.003	0.024	4.5e-09	0.515	34.378
PCT	rs11225024	T	A	0.027	-0.003	0.004	0.032	3.9e-12	0.926	48.176
PCT	rs112326923	C	T	0.085	0.021	0.009	0.067	4e-22	0.755	93.517
PCT	rs11240572	A	C	0.037	-0.089	0.006	0.053	9.5e-09	0.0908	32.939
PCT	rs112969588	C	T	-0.037	-0.01	0.004	0.043	2.4e-23	0.813	99.082
PCT	rs113277738	C	CTA	-0.028	-0.016	0.002	0.021	2.3e-37	0.461	163.171
PCT	rs113542380	A	G	-0.07	0.078	0.004	0.055	3e-67	0.154	300.201
PCT	rs113825134	A	G	-0.018	0.013	0.002	0.025	1.9e-13	0.6	54.143
PCT	rs114694170	C	T	0.09	0.085	0.005	0.043	4.7e-87	0.0484	391.111
PCT	rs11539209	A	T	0.026	-0.055	0.004	0.049	2e-11	0.266	44.983
PCT	rs11553699	G	A	0.118	0.028	0.003	0.033	1e-200	0.385	1274
PCT	rs115566353	A	G	-0.065	-0.028	0.011	0.065	2.9e-09	0.667	35.233
PCT	rs115808157	T	C	0.052	-0.004	0.009	0.078	9.3e-10	0.958	37.467
PCT	rs116052829	T	C	0.031	0.018	0.003	0.044	7.8e-19	0.688	78.539
PCT	rs11615482	A	C	0.021	0.017	0.003	0.024	1.9e-15	0.487	63.117
PCT	rs116234817	A	G	0.086	0.13	0.005	0.036	8.2e-73	0.000324	325.717
PCT	rs11655709	C	T	0.028	0.063	0.003	0.026	3.8e-16	0.0148	66.346
PCT	rs11676298	G	C	0.038	0.023	0.003	0.025	1.3e-44	0.362	196.312
PCT	rs11679328	T	C	0.029	-0.024	0.004	0.033	3e-11	0.465	44.207
PCT	rs11715288	C	T	0.027	-0.004	0.002	0.02	1.8e-36	0.848	159.036
PCT	rs11745324	A	G	0.017	0.001	0.003	0.023	5.6e-11	0.954	42.951
PCT	rs11757155	T	C	-0.015	-0.032	0.002	0.023	5.4e-12	0.167	47.525
PCT	rs11794772	A	G	0.034	0.009	0.002	0.022	1.3e-45	0.677	200.921
PCT	rs118062269	G	A	0.023	0	0.003	0.025	2.2e-19	0.999	81.041
PCT	rs11818463	C	G	-0.029	-0.004	0.002	0.02	2.3e-38	0.848	167.784
PCT	rs11841319	T	C	-0.059	0.036	0.004	0.039	8.2e-64	0.35	284.425
PCT	rs11876150	C	T	-0.037	0.031	0.005	0.042	9.6e-15	0.462	59.977
PCT	rs11906768	C	T	-0.086	-0.041	0.002	0.024	1e-200	0.078	1285.26
PCT	rs12052715	G	C	-0.052	-0.001	0.002	0.023	4.8e-108	0.95	487.571
PCT	rs12071510	T	G	-0.016	0.015	0.002	0.02	7.9e-13	0.475	51.299
PCT	rs12155039	A	C	-0.05	-0.024	0.002	0.02	2.3e-120	0.242	544.171
PCT	rs12223381	T	C	0.031	0.005	0.002	0.02	8.5e-48	0.795	210.963
PCT	rs12223916	G	C	-0.039	0.099	0.004	0.037	5.7e-28	0.00656	120.21
PCT	rs12376511	C	T	-0.056	-0.057	0.003	0.025	1.2e-85	0.0259	384.597
PCT	rs12448829	A	G	0.022	-0.048	0.002	0.021	1.9e-23	0.0191	99.611
PCT	rs12484795	C	A	-0.024	0.02	0.003	0.023	9.7e-17	0.386	69.028
PCT	rs12491937	G	A	-0.042	0.008	0.002	0.021	7.7e-87	0.693	390.135
PCT	rs12523094	C	T	0.018	0.01	0.002	0.02	9.1e-17	0.622	69.15
PCT	rs12536349	A	G	0.027	0.016	0.004	0.029	3.6e-10	0.593	39.304
PCT	rs12564806	T	C	-0.034	-0.004	0.002	0.025	1.5e-41	0.882	182.344
PCT	rs12580121	G	A	0.035	0.006	0.004	0.044	2.2e-16	0.901	67.438
PCT	rs1260326	C	T	-0.038	-0.036	0.002	0.021	2.2e-67	0.0836	300.763
PCT	rs12635205	G	A	0.022	0.031	0.002	0.02	3.9e-24	0.119	102.705
PCT	rs12668458	C	T	-0.012	-0.005	0.002	0.02	3.4e-08	0.825	30.473
PCT	rs12680058	T	C	-0.017	-0.007	0.003	0.029	2.3e-09	0.815	35.698
PCT	rs12712068	G	A	0.023	-0.011	0.002	0.021	3.8e-25	0.595	107.334
PCT	rs12721051	G	C	-0.034	-0.003	0.003	0.023	8.3e-37	0.908	160.605
PCT	rs12819124	A	C	-0.013	0.002	0.002	0.02	1.1e-09	0.933	37.148
PCT	rs12889267	G	A	0.021	-0.009	0.003	0.03	4.3e-13	0.759	52.51
PCT	rs12898998	A	C	0.012	0.024	0.002	0.021	8.3e-09	0.247	33.204
PCT	rs12910114	T	C	0.02	-0.017	0.002	0.022	1.7e-17	0.455	72.502
PCT	rs12961452	A	G	-0.014	0.007	0.002	0.021	1.4e-09	0.736	36.736
PCT	rs1297257	G	A	-0.023	-0.074	0.002	0.02	5.2e-26	0.000276	111.271
PCT	rs12976634	C	A	0.02	-0.039	0.003	0.025	3.4e-13	0.126	52.978
PCT	rs13084317	A	G	0.017	-0.031	0.002	0.022	7.3e-14	0.148	55.995
PCT	rs13118519	T	C	-0.023	0.017	0.002	0.02	3.4e-26	0.397	112.094
PCT	rs13224082	T	A	-0.023	0.001	0.002	0.024	1.3e-20	0.955	86.715
PCT	rs13260832	G	A	0.019	0.022	0.003	0.022	1.1e-12	0.316	50.634
PCT	rs13274496	A	G	0.024	0.028	0.003	0.027	1.9e-21	0.288	90.421
PCT	rs1334577	A	G	-0.021	0.023	0.002	0.023	7.7e-17	0.311	69.496
PCT	rs1354034	C	T	0.025	-0.011	0.002	0.022	7.3e-31	0.614	133.425
PCT	rs1364076	G	A	0.021	-0.019	0.002	0.021	1.1e-19	0.383	82.462
PCT	rs138003409	G	C	-0.055	0.017	0.008	0.049	3.6e-13	0.724	52.845
PCT	rs138901672	A	G	-0.054	-0.022	0.006	0.104	1.4e-18	0.835	77.381
PCT	rs139963228	A	G	0.045	0.032	0.008	0.147	3.6e-08	0.828	30.329
PCT	rs139974673	C	T	0.123	0.035	0.007	0.139	3.1e-74	0.8	332.24
PCT	rs140436199	A	G	-0.054	-0.035	0.005	0.04	4.8e-32	0.382	138.815
PCT	rs140709290	T	A	0.03	-0.043	0.005	0.034	1.1e-09	0.198	37.135
PCT	rs143303762	AT	A	-0.042	-0.049	0.007	0.099	3.6e-09	0.618	34.816
PCT	rs143407796	C	G	-0.016	0.031	0.002	0.022	7.5e-11	0.16	42.383
PCT	rs1434282	T	C	0.049	0.041	0.002	0.022	1.4e-96	0.059	434.827
PCT	rs143490035	GT	G	-0.038	0.014	0.005	0.033	3.8e-15	0.682	61.776
PCT	rs143507990	AC	A	0.04	-0.122	0.007	0.068	5.6e-09	0.0731	33.971
PCT	rs143705965	T	C	0.04	-0.019	0.006	0.104	7.6e-10	0.857	37.865
PCT	rs144317085	T	A	0.057	0.085	0.006	0.043	4.8e-22	0.0461	93.178
PCT	rs1461102	C	T	0.015	-0.073	0.003	0.025	4.2e-08	0.00344	30.038
PCT	rs146207734	T	A	-0.088	-0.119	0.009	0.112	3.1e-22	0.288	94.031
PCT	rs1464277	C	T	0.012	0.024	0.002	0.02	6.2e-09	0.244	33.765
PCT	rs1472265	C	T	-0.013	-0.017	0.002	0.02	1.9e-09	0.414	36.064
PCT	rs147412694	A	G	-0.02	0.017	0.003	0.03	1.4e-11	0.577	45.609
PCT	rs147908554	C	T	-0.062	0.311	0.008	0.235	2.1e-15	0.186	63.002
PCT	rs150156796	C	T	0.039	-0.168	0.006	0.054	2e-11	0.00179	44.988
PCT	rs150568286	A	G	-0.114	-0.259	0.01	0.119	3.1e-31	0.0295	135.103
PCT	rs150665764	C	G	0.047	0.046	0.008	0.063	1.1e-08	0.47	32.71
PCT	rs150897705	A	T	0.029	-0.022	0.005	0.062	1.3e-09	0.719	36.806
PCT	rs151059129	CA	C	0.025	-0.005	0.002	0.021	1e-28	0.794	123.634
PCT	rs151165225	T	C	-0.039	-0.029	0.002	0.022	3.6e-56	0.184	249.334
PCT	rs151234	C	G	0.041	0.107	0.003	0.03	2.7e-38	0.000382	167.419
PCT	rs1537132	C	T	0.015	-0.003	0.002	0.021	3.1e-13	0.895	53.122
PCT	rs1539019	C	A	0.019	0.018	0.002	0.02	6.2e-18	0.373	74.449
PCT	rs1555405	A	G	-0.067	0.008	0.002	0.021	2.7e-163	0.706	741.559
PCT	rs1556739	T	G	0.017	0.004	0.003	0.024	7.2e-09	0.871	33.48
PCT	rs156355	C	T	0.044	0.002	0.002	0.02	4.8e-91	0.927	409.443
PCT	rs1569419	C	T	0.042	-0.012	0.003	0.022	1.9e-61	0.585	273.6
PCT	rs158638	A	G	-0.012	0.006	0.002	0.02	5.8e-09	0.781	33.914
PCT	rs1611236	A	G	0.022	-0.003	0.002	0.025	4.1e-22	0.904	93.469
PCT	rs1642764	T	C	-0.017	0.02	0.002	0.02	8.7e-15	0.314	60.174
PCT	rs1643033	C	T	-0.012	-0.027	0.002	0.02	2.4e-08	0.186	31.134
PCT	rs165177	C	T	0.02	0.014	0.002	0.022	2e-16	0.515	67.613
PCT	rs16858720	G	A	0.046	-0.024	0.003	0.029	2.1e-45	0.398	199.984
PCT	rs17007477	C	G	-0.024	0.081	0.003	0.054	2.5e-12	0.135	49.022
PCT	rs1702840	T	C	-0.029	0.026	0.004	0.06	3.6e-11	0.668	43.845
PCT	rs17094148	G	A	-0.03	-0.074	0.002	0.02	2.6e-36	0.00029	158.32
PCT	rs17135209	T	C	-0.015	-0.027	0.003	0.025	2.3e-08	0.272	31.22
PCT	rs17138744	T	G	-0.037	-0.025	0.003	0.025	2.3e-45	0.332	199.781
PCT	rs1716505	G	C	0.013	-0.006	0.002	0.021	1e-08	0.792	32.783
PCT	rs17173780	C	T	-0.019	0.054	0.003	0.028	1.5e-08	0.0498	32.011
PCT	rs17175830	A	G	0.037	-0.009	0.003	0.024	3.1e-48	0.712	212.958
PCT	rs1719271	G	A	0.032	-0.007	0.003	0.025	7.8e-25	0.774	105.885
PCT	rs17302005	G	A	0.02	-0.022	0.003	0.027	7.8e-13	0.407	51.344
PCT	rs174601	T	C	0.02	0.052	0.002	0.02	3.2e-20	0.00941	84.883
PCT	rs17464824	C	A	0.014	0.012	0.002	0.02	1.7e-10	0.547	40.763
PCT	rs17572109	A	G	0.023	0.069	0.003	0.027	4.5e-20	0.0117	84.208
PCT	rs17689024	C	G	0.028	0.013	0.002	0.022	5.5e-34	0.532	147.706
PCT	rs17758695	T	C	-0.121	-0.041	0.006	0.049	1.5e-82	0.396	370.464
PCT	rs178010	T	A	0.019	0.02	0.002	0.022	5.8e-15	0.38	60.957
PCT	rs17828045	G	T	0.012	0	0.002	0.02	2.6e-08	0.983	30.952
PCT	rs1783596	T	C	0.019	0.02	0.002	0.02	2.1e-18	0.326	76.595
PCT	rs17843793	A	C	-0.029	0.003	0.002	0.024	5e-33	0.904	143.308
PCT	rs1789166	A	C	-0.013	0.012	0.002	0.023	1.7e-09	0.596	36.323
PCT	rs1790133	G	T	0.03	0.012	0.003	0.026	9.4e-32	0.651	137.488
PCT	rs1800692	G	A	-0.027	0.028	0.002	0.021	5.3e-36	0.178	156.931
PCT	rs1836234	G	T	0.013	-0.02	0.002	0.021	9.4e-09	0.34	32.958
PCT	rs183811190	T	A	-0.045	0.049	0.006	0.072	2e-15	0.5	63.053
PCT	rs184221031	C	T	-0.031	0.012	0.003	0.029	7.8e-29	0.673	124.163
PCT	rs1924930	A	T	-0.017	-0.017	0.003	0.026	5.5e-11	0.501	42.975
PCT	rs1938485	G	A	-0.022	0.011	0.002	0.02	1.4e-23	0.586	100.152
PCT	rs1964654	T	G	0.012	-0.027	0.002	0.02	2.2e-08	0.175	31.27
PCT	rs1965029	G	A	-0.015	0.02	0.003	0.023	6.8e-09	0.377	33.583
PCT	rs1985109	T	G	-0.035	-0.04	0.003	0.032	2.1e-37	0.211	163.305
PCT	rs2034309	T	C	0.025	-0.029	0.003	0.023	1.5e-21	0.201	90.874
PCT	rs2038700	C	T	0.019	0.024	0.002	0.02	2.8e-18	0.231	76.021
PCT	rs2064723	A	T	-0.018	0.025	0.003	0.029	1.3e-09	0.38	36.828
PCT	rs2077218	A	G	0.022	0.01	0.003	0.027	1.6e-18	0.705	77.109
PCT	rs2089366	T	C	0.014	-0.024	0.002	0.02	3.4e-11	0.227	43.927
PCT	rs2089979	G	A	-0.031	0.028	0.002	0.02	7e-48	0.164	211.344
PCT	rs210212	G	A	-0.038	-0.054	0.002	0.021	2.1e-63	0.0093	282.541
PCT	rs2106446	C	T	-0.018	0.031	0.002	0.023	5.2e-16	0.165	65.711
PCT	rs210798	G	T	-0.025	-0.017	0.002	0.02	4.4e-33	0.388	143.59
PCT	rs2109960	G	A	-0.017	-0.077	0.003	0.026	5e-09	0.00297	34.205
PCT	rs2117205	A	G	-0.021	-0.013	0.002	0.02	2.9e-22	0.512	94.149
PCT	rs218265	C	T	0.025	-0.006	0.003	0.027	6.8e-17	0.828	69.718
PCT	rs224082	T	C	-0.019	0.047	0.002	0.02	3.2e-18	0.0202	75.745
PCT	rs2243103	G	C	0.056	-0.084	0.004	0.033	8.6e-44	0.0111	192.606
PCT	rs2249250	T	G	-0.015	-0.002	0.002	0.022	2.6e-11	0.932	44.485
PCT	rs2255141	G	A	-0.016	0.024	0.002	0.021	7e-12	0.255	47.019
PCT	rs2255531	A	G	-0.028	-0.031	0.002	0.02	1.9e-35	0.124	154.413
PCT	rs2283228	C	A	0.026	-0.008	0.004	0.043	2.6e-10	0.851	39.969
PCT	rs2290395	G	T	-0.026	0.001	0.004	0.033	3.1e-12	0.967	48.632
PCT	rs231353	G	A	-0.024	-0.016	0.002	0.021	3.7e-27	0.43	116.494
PCT	rs2321536	T	C	0.018	-0.002	0.002	0.022	8.7e-16	0.921	64.715
PCT	rs2353701	C	T	0.015	-0.016	0.002	0.021	3e-12	0.45	48.665
PCT	rs2417965	T	C	-0.018	-0.007	0.003	0.021	3e-12	0.728	48.692
PCT	rs2431726	A	G	-0.028	-0.054	0.005	0.05	7.3e-09	0.28	33.455
PCT	rs2438150	T	C	0.024	0.007	0.002	0.021	1.7e-28	0.743	122.634
PCT	rs247826	T	C	0.019	-0.041	0.003	0.022	7.5e-14	0.064	55.93
PCT	rs2489151	A	G	-0.017	-0.009	0.002	0.023	2e-13	0.684	53.982
PCT	rs2503704	C	T	-0.018	0.016	0.002	0.021	3.2e-16	0.46	66.661
PCT	rs2546965	C	G	-0.024	0.003	0.002	0.023	3.3e-26	0.9	112.143
PCT	rs26056	C	A	0.014	0.018	0.002	0.021	1.2e-10	0.385	41.482
PCT	rs2613522	G	A	-0.022	-0.001	0.002	0.023	1.5e-19	0.95	81.745
PCT	rs2645029	A	G	-0.02	0.007	0.003	0.044	5.5e-09	0.883	33.994
PCT	rs2658689	G	A	0.013	0.017	0.002	0.021	1.9e-08	0.422	31.568
PCT	rs2667634	G	C	0.016	0.002	0.002	0.021	3.5e-12	0.941	48.373
PCT	rs2700936	G	T	0.016	-0.016	0.002	0.02	1.9e-14	0.416	58.664
PCT	rs273508	G	A	-0.012	0.042	0.002	0.02	1.8e-08	0.0345	31.66
PCT	rs2823025	G	A	0.028	0.072	0.004	0.035	4.6e-14	0.0405	56.9
PCT	rs2836427	A	G	0.051	-0.045	0.003	0.034	2e-59	0.189	264.286
PCT	rs28505677	G	C	-0.04	-0.018	0.003	0.027	5.8e-56	0.506	248.387
PCT	rs28526780	C	T	-0.015	0.071	0.002	0.021	7e-12	0.000722	47.031
PCT	rs28570583	G	A	0.02	0.012	0.003	0.024	5.3e-15	0.625	61.128
PCT	rs28578007	C	T	-0.014	0.022	0.002	0.02	5.2e-11	0.273	43.104
PCT	rs28622913	A	G	-0.022	-0.021	0.002	0.021	5.1e-23	0.31	97.592
PCT	rs28760466	G	A	0.013	-0.015	0.002	0.02	7e-10	0.453	38.011
PCT	rs28904873	G	A	-0.021	-0.01	0.003	0.033	5.6e-10	0.773	38.463
PCT	rs2915607	C	T	0.031	0.007	0.002	0.022	6.8e-37	0.762	160.998
PCT	rs296852	A	G	-0.048	0.018	0.002	0.02	7.19e-105	0.371	472.991
PCT	rs2999157	A	G	-0.021	-0.036	0.002	0.02	1.6e-23	0.078	99.845
PCT	rs303968	C	T	-0.023	-0.042	0.002	0.02	2.1e-26	0.0397	113.044
PCT	rs310233	G	A	-0.016	0.013	0.003	0.023	5.5e-10	0.567	38.485
PCT	rs3184504	C	T	-0.117	-0.075	0.002	0.02	1e-200	0.000191	3074.39
PCT	rs34421009	G	T	-0.026	0.012	0.002	0.022	7.6e-28	0.587	119.629
PCT	rs34544325	G	A	0.02	0.03	0.002	0.02	4.8e-21	0.136	88.594
PCT	rs34730980	C	T	0.013	0.037	0.002	0.02	1.5e-09	0.0687	36.489
PCT	rs34750619	A	G	0.043	0.08	0.004	0.044	2.2e-25	0.0665	108.354
PCT	rs34866937	A	G	0.019	0.013	0.002	0.022	2.5e-17	0.543	71.728
PCT	rs35150201	G	T	-0.03	-0.017	0.002	0.02	1.5e-44	0.413	196.088
PCT	rs35355140	A	C	-0.032	0.062	0.004	0.034	3.5e-14	0.0653	57.419
PCT	rs35399547	C	A	-0.025	0.008	0.003	0.03	1.3e-16	0.791	68.486
PCT	rs35841191	GC	G	0.019	-0.008	0.002	0.02	1.6e-18	0.683	77.174
PCT	rs35981402	T	C	0.052	0.117	0.006	0.076	6.4e-16	0.123	65.307
PCT	rs36205397	G	A	0.014	0.005	0.002	0.021	3.5e-11	0.817	43.86
PCT	rs371572951	GT	G	0.017	0.022	0.002	0.02	1.1e-14	0.265	59.765
PCT	rs3731211	A	T	0.051	-0.023	0.002	0.024	1.2e-103	0.326	467.405
PCT	rs3732170	T	C	-0.013	-0.017	0.002	0.02	2.2e-09	0.401	35.78
PCT	rs3738487	T	C	0.022	0.002	0.002	0.02	1.4e-25	0.928	109.239
PCT	rs374039502	A	T	-0.068	-0.159	0.008	0.117	9.8e-18	0.174	73.547
PCT	rs3743896	T	C	0.041	-0.027	0.004	0.028	5.2e-25	0.331	106.686
PCT	rs3757388	A	G	-0.017	0.046	0.002	0.021	3.7e-15	0.0265	61.833
PCT	rs3786877	C	T	0.016	-0.034	0.002	0.02	2e-14	0.0925	58.488
PCT	rs3795503	T	C	-0.014	-0.007	0.002	0.021	2.1e-10	0.751	40.344
PCT	rs3796944	C	T	-0.03	0.031	0.002	0.021	4.9e-43	0.13	189.145
PCT	rs3804749	T	C	-0.019	-0.008	0.002	0.02	3.5e-18	0.692	75.562
PCT	rs381500	A	C	0.04	-0.002	0.002	0.02	2e-80	0.925	360.656
PCT	rs3816257	C	A	-0.017	-0.046	0.002	0.021	1.1e-15	0.0257	64.208
PCT	rs3827554	C	A	0.013	0.003	0.002	0.022	7.5e-09	0.888	33.391
PCT	rs385893	C	T	0.119	0.012	0.002	0.02	1e-200	0.553	3165.87
PCT	rs3936040	T	C	-0.015	-0.003	0.003	0.025	2.9e-08	0.916	30.798
PCT	rs3956381	A	C	0.017	0.011	0.002	0.021	3.7e-15	0.602	61.871
PCT	rs4121508	A	G	0.016	0.006	0.002	0.023	5.5e-12	0.811	47.497
PCT	rs41297163	G	A	0.022	0.027	0.003	0.038	2.5e-10	0.483	40.061
PCT	rs4147915	A	C	-0.022	0.064	0.003	0.03	1.3e-12	0.0342	50.373
PCT	rs4148445	T	C	0.076	-0.024	0.004	0.037	9.9e-88	0.516	394.227
PCT	rs415064	C	G	-0.17	0.069	0.005	0.04	1e-200	0.0806	1169.47
PCT	rs42039	T	C	-0.016	-0.016	0.002	0.024	8.7e-11	0.495	42.098
PCT	rs4286082	T	C	-0.015	-0.043	0.002	0.021	3.1e-10	0.0379	39.586
PCT	rs4377525	C	A	-0.022	0.011	0.002	0.025	8.1e-19	0.671	78.468
PCT	rs4388979	T	G	-0.052	0.017	0.002	0.021	2.6e-127	0.415	576.112
PCT	rs4506581	G	A	0.013	0.02	0.002	0.021	7.5e-09	0.336	33.413
PCT	rs4520576	A	G	0.014	0.01	0.002	0.02	5.6e-11	0.623	42.959
PCT	rs4565031	A	G	-0.021	-0.025	0.002	0.02	3.7e-23	0.227	98.258
PCT	rs4580163	A	G	-0.015	0.014	0.002	0.02	1.6e-11	0.483	45.374
PCT	rs458699	A	T	0.022	0.007	0.002	0.024	3.5e-19	0.762	80.15
PCT	rs4588	T	G	-0.016	0.019	0.002	0.024	4.5e-12	0.435	47.913
PCT	rs458857	A	C	0.013	0.018	0.002	0.02	1.8e-09	0.36	36.192
PCT	rs4602501	C	A	-0.014	0	0.003	0.022	2.1e-08	0.986	31.355
PCT	rs465983	G	A	0.014	0.032	0.002	0.022	6.3e-09	0.149	33.747
PCT	rs4669879	C	A	0.021	0.012	0.002	0.02	1.4e-22	0.533	95.587
PCT	rs4672564	C	A	-0.012	-0.007	0.002	0.02	2.5e-08	0.731	31.096
PCT	rs4686388	A	G	-0.016	-0.014	0.002	0.02	2.8e-13	0.475	53.333
PCT	rs4704826	A	C	-0.018	-0.068	0.002	0.021	4.7e-17	0.00125	70.443
PCT	rs4714520	A	G	0.019	-0.01	0.002	0.022	1.1e-15	0.651	64.256
PCT	rs4715332	A	C	-0.026	0.005	0.002	0.02	4.8e-33	0.808	143.421
PCT	rs4721777	T	C	0.018	0.036	0.003	0.023	2.3e-12	0.119	49.174
PCT	rs4727976	G	A	0.063	-0.036	0.004	0.03	2.3e-58	0.238	259.396
PCT	rs4782451	C	A	-0.014	-0.04	0.002	0.02	1.1e-11	0.0443	46.066
PCT	rs4783994	A	G	-0.016	0.019	0.002	0.021	7.5e-12	0.372	46.9
PCT	rs4786527	T	C	0.018	0.038	0.003	0.027	4e-10	0.162	39.092
PCT	rs4806469	A	G	-0.026	-0.007	0.003	0.023	3.6e-21	0.766	89.184
PCT	rs4814018	T	C	0.016	-0.018	0.002	0.023	5.9e-12	0.441	47.374
PCT	rs4846082	T	C	-0.048	-0.002	0.002	0.02	3.4e-113	0.935	511.22
PCT	rs4902750	A	G	-0.02	-0.034	0.003	0.031	8.3e-12	0.273	46.684
PCT	rs4910442	C	T	-0.022	-0.015	0.002	0.02	1.9e-25	0.459	108.692
PCT	rs4913405	A	G	0.022	-0.008	0.002	0.022	2.3e-18	0.733	76.45
PCT	rs4935969	T	C	-0.014	-0.012	0.002	0.02	1.7e-10	0.539	40.765
PCT	rs4936066	C	A	-0.018	0.009	0.003	0.028	1.9e-11	0.747	45.039
PCT	rs4947490	G	A	0.021	-0.025	0.002	0.021	1.2e-19	0.232	82.217
PCT	rs4961348	T	C	-0.024	-0.001	0.002	0.022	6.7e-25	0.95	106.186
PCT	rs4965426	A	G	-0.038	0.006	0.003	0.025	1.9e-36	0.818	158.956
PCT	rs4973769	C	T	-0.023	-0.028	0.002	0.026	2e-22	0.279	94.897
PCT	rs4978874	C	T	-0.014	-0.008	0.002	0.02	5.3e-11	0.688	43.064
PCT	rs511515	G	A	0.115	-0.022	0.002	0.024	1e-200	0.367	2491.21
PCT	rs5130	T	C	0.026	0.066	0.003	0.025	5.3e-17	0.00919	70.226
PCT	rs525092	G	T	-0.016	0.007	0.002	0.02	6.8e-13	0.748	51.596
PCT	rs55664157	A	T	-0.038	-0.009	0.003	0.036	2.9e-31	0.804	135.248
PCT	rs55708816	A	G	0.035	0.038	0.003	0.034	3e-23	0.262	98.679
PCT	rs55794721	A	G	-0.044	-0.025	0.002	0.021	5e-92	0.224	413.988
PCT	rs55841166	T	C	0.016	0.06	0.002	0.021	4e-12	0.00474	48.146
PCT	rs55879786	A	G	-0.018	0.031	0.003	0.024	6.8e-11	0.19	42.565
PCT	rs55921103	T	G	-0.017	-0.019	0.002	0.02	1.2e-14	0.364	59.547
PCT	rs55938653	T	C	0.012	-0.004	0.002	0.02	1.6e-08	0.858	31.893
PCT	rs55966801	C	T	0.042	0.033	0.003	0.022	4.4e-61	0.133	271.872
PCT	rs56043070	A	G	-0.092	-0.045	0.004	0.044	3.8e-111	0.307	501.845
PCT	rs56373295	A	C	-0.037	-0.006	0.002	0.024	7.2e-52	0.79	229.623
PCT	rs56912706	G	A	0.014	0.005	0.002	0.02	1.6e-10	0.812	40.85
PCT	rs57201028	T	C	-0.073	0.007	0.004	0.053	5.3e-74	0.893	331.188
PCT	rs5745687	T	C	0.025	0.033	0.004	0.05	8.4e-09	0.516	33.174
PCT	rs5763079	C	A	-0.02	0.002	0.002	0.02	1.9e-21	0.913	90.4
PCT	rs5829763	GA	G	0.015	-0.017	0.003	0.023	1.7e-09	0.446	36.274
PCT	rs58434384	G	A	0.068	-0.001	0.004	0.043	3.3e-71	0.989	318.345
PCT	rs6005843	C	T	0.03	-0.002	0.005	0.038	2.7e-09	0.968	35.387
PCT	rs6060978	A	G	-0.037	-0.002	0.003	0.021	4.1e-46	0.926	203.219
PCT	rs6066390	T	C	0.014	0.002	0.003	0.022	1.3e-08	0.929	32.304
PCT	rs60847460	T	C	-0.017	0.037	0.003	0.03	2.2e-08	0.215	31.351
PCT	rs6103669	A	G	-0.017	0.01	0.002	0.023	2.3e-12	0.669	49.181
PCT	rs6142109	G	A	-0.013	-0.032	0.002	0.022	4.5e-08	0.147	29.912
PCT	rs61709988	C	T	-0.022	0.065	0.002	0.022	1.8e-22	0.00267	95.085
PCT	rs61750929	T	C	-0.095	0.156	0.005	0.055	1.3e-93	0.00461	421.233
PCT	rs61872786	A	G	0.014	-0.016	0.003	0.029	3.3e-08	0.583	30.537
PCT	rs61894507	A	G	-0.013	0.072	0.002	0.021	2.3e-08	0.000623	31.23
PCT	rs61897432	G	A	0.037	0.013	0.003	0.029	3.2e-35	0.645	153.336
PCT	rs61986597	C	T	-0.017	0.041	0.002	0.022	9e-14	0.0642	55.567
PCT	rs62002318	G	A	0.014	-0.007	0.002	0.021	7.8e-11	0.742	42.305
PCT	rs62198914	A	G	-0.031	0.03	0.003	0.028	1.2e-27	0.278	118.699
PCT	rs62217799	T	G	0.021	0.087	0.002	0.023	5.2e-21	0.000122	88.469
PCT	rs62340877	A	G	-0.023	0.03	0.003	0.024	1.3e-17	0.207	73.066
PCT	rs62491369	T	G	-0.025	0.027	0.003	0.031	1.1e-16	0.384	68.739
PCT	rs62503282	T	C	-0.025	0.01	0.003	0.035	3.7e-16	0.785	66.383
PCT	rs6487531	T	C	-0.013	0.014	0.002	0.021	2.8e-09	0.508	35.331
PCT	rs6546909	T	A	0.022	0.018	0.003	0.028	1.6e-13	0.521	54.487
PCT	rs655029	A	G	0.033	-0.032	0.002	0.023	1.5e-45	0.159	200.622
PCT	rs6592965	A	G	0.022	-0.013	0.002	0.021	2.9e-24	0.541	103.282
PCT	rs661403	G	A	-0.023	-0.027	0.002	0.025	2.2e-24	0.277	103.831
PCT	rs6664992	G	A	0.013	-0.026	0.002	0.02	2e-09	0.188	36.021
PCT	rs6668742	G	A	-0.021	-0.008	0.003	0.035	2.1e-10	0.811	40.411
PCT	rs6685530	T	C	-0.014	0.002	0.002	0.023	5.8e-09	0.918	33.898
PCT	rs6696074	T	C	0.018	-0.04	0.002	0.02	5.3e-17	0.0466	70.204
PCT	rs6699095	C	T	0.014	-0.016	0.002	0.02	5e-11	0.441	43.161
PCT	rs6706095	G	T	0.021	-0.016	0.002	0.021	1.1e-16	0.445	68.795
PCT	rs67224956	C	T	0.018	-0.008	0.003	0.027	1.3e-10	0.781	41.357
PCT	rs6734238	G	A	0.014	-0.04	0.002	0.022	2.9e-11	0.0672	44.229
PCT	rs6742904	G	T	0.016	-0.011	0.002	0.021	1.1e-12	0.584	50.632
PCT	rs67602624	T	A	-0.015	-0.014	0.003	0.024	1.7e-08	0.563	31.784
PCT	rs67696533	A	G	-0.016	0.032	0.002	0.02	1.7e-12	0.109	49.802
PCT	rs6786088	C	T	-0.025	0.036	0.002	0.02	7.9e-28	0.0797	119.551
PCT	rs68116612	A	G	0.032	-0.027	0.003	0.024	1.3e-33	0.262	145.977
PCT	rs6815294	A	G	0.03	0.02	0.002	0.02	6.2e-45	0.323	197.822
PCT	rs6845648	T	C	0.024	0.02	0.002	0.02	2.2e-29	0.314	126.656
PCT	rs6862111	C	G	-0.018	-0.006	0.002	0.023	2.3e-14	0.804	58.231
PCT	rs6883116	C	T	-0.014	-0.016	0.002	0.02	6.5e-11	0.424	42.678
PCT	rs6883827	G	A	0.037	0.048	0.002	0.021	1.3e-64	0.0216	288.122
PCT	rs6926250	C	T	0.016	0.041	0.002	0.02	6.1e-14	0.042	56.333
PCT	rs6993770	T	A	-0.056	-0.027	0.002	0.024	7.69e-125	0.267	564.775
PCT	rs6997505	A	C	-0.017	-0.011	0.003	0.027	1.4e-08	0.688	32.133
PCT	rs703060	G	A	-0.017	0.021	0.002	0.02	1.8e-14	0.295	58.778
PCT	rs7080386	A	C	0.02	0.041	0.002	0.021	2e-20	0.0445	85.768
PCT	rs70944869	G	GGTAGAGGCCGGGCCT	-0.02	0.007	0.002	0.023	2e-17	0.758	72.185
PCT	rs71016384	AG	A	0.024	0.056	0.003	0.027	2.4e-20	0.037	85.431
PCT	rs7103372	A	G	-0.013	0.007	0.002	0.02	6.8e-09	0.714	33.583
PCT	rs7103603	A	G	-0.03	-0.023	0.002	0.02	1e-41	0.251	183.136
PCT	rs7104210	G	T	0.066	0.007	0.002	0.022	1.6e-170	0.747	774.843
PCT	rs7146395	C	A	-0.015	0.007	0.002	0.021	6.6e-11	0.716	42.634
PCT	rs7151263	G	C	-0.019	-0.006	0.003	0.031	5.3e-10	0.841	38.566
PCT	rs7204146	G	A	0.024	0.004	0.003	0.025	3.9e-17	0.89	70.837
PCT	rs7213347	C	G	-0.042	0.017	0.002	0.022	3.4e-75	0.427	336.677
PCT	rs7244202	C	T	-0.032	0.021	0.002	0.02	1e-49	0.306	219.747
PCT	rs7252328	G	A	0.019	0.002	0.003	0.028	4.5e-10	0.954	38.899
PCT	rs72806507	A	G	-0.022	0.084	0.004	0.035	9.4e-09	0.0169	32.96
PCT	rs72917226	A	G	0.027	-0.023	0.004	0.044	4.6e-10	0.609	38.857
PCT	rs72952310	T	G	-0.062	-0.079	0.006	0.073	1.8e-24	0.28	104.286
PCT	rs7300275	A	T	0.025	-0.013	0.003	0.026	3.3e-17	0.6	71.144
PCT	rs73167967	G	T	0.066	0.005	0.004	0.048	2.9e-58	0.92	258.954
PCT	rs73168819	A	G	0.016	-0.038	0.002	0.02	1.1e-13	0.0566	55.259
PCT	rs73202036	G	A	-0.015	0.014	0.003	0.023	5.8e-09	0.542	33.892
PCT	rs73884852	G	A	-0.025	-0.017	0.004	0.043	2.8e-09	0.691	35.351
PCT	rs73928486	A	G	0.027	0.013	0.003	0.022	4.9e-24	0.558	102.23
PCT	rs7413585	C	T	-0.018	-0.013	0.002	0.02	3.9e-17	0.503	70.826
PCT	rs7429186	T	C	0.018	-0.022	0.002	0.02	1.3e-16	0.279	68.453
PCT	rs74528993	A	G	0.024	0.08	0.004	0.052	4e-08	0.121	30.147
PCT	rs7500731	A	G	-0.012	0.009	0.002	0.022	3.5e-08	0.693	30.385
PCT	rs7503168	G	A	0.042	0.013	0.003	0.026	1.1e-50	0.606	224.232
PCT	rs75107793	A	G	0.115	0.038	0.004	0.032	1e-170	0.241	775.708
PCT	rs75139539	T	C	0.052	-0.031	0.006	0.052	1.2e-18	0.552	77.765
PCT	rs7516366	C	T	0.015	0.013	0.002	0.022	6.7e-11	0.569	42.606
PCT	rs75612655	T	C	0.143	-0.483	0.012	0.391	3.3e-34	0.216	148.735
PCT	rs75622376	T	C	-0.045	0.07	0.006	0.063	5e-15	0.267	61.271
PCT	rs7658679	T	C	-0.015	-0.015	0.002	0.02	1.2e-12	0.467	50.478
PCT	rs7671752	T	C	-0.013	0.004	0.002	0.021	1.3e-09	0.841	36.769
PCT	rs76840964	G	A	-0.033	-0.043	0.003	0.028	4.7e-24	0.126	102.341
PCT	rs7686818	G	A	0.016	0.031	0.003	0.032	7.7e-09	0.336	33.344
PCT	rs7688198	A	G	-0.013	0.004	0.002	0.02	2.7e-09	0.827	35.414
PCT	rs7705526	A	C	0.059	-0.018	0.002	0.021	3.6e-148	0.395	672.051
PCT	rs7730720	G	T	0.014	0.027	0.002	0.02	2e-11	0.176	44.988
PCT	rs77338166	G	A	-0.025	0.035	0.004	0.05	1e-08	0.478	32.839
PCT	rs77427278	C	T	0.055	0.102	0.008	0.08	8.5e-11	0.201	42.148
PCT	rs7779873	A	G	0.015	-0.037	0.002	0.02	9.3e-12	0.0694	46.47
PCT	rs7789916	A	G	-0.017	-0.013	0.002	0.023	8.4e-14	0.569	55.716
PCT	rs77962418	A	C	0.142	-0.061	0.007	0.11	9.5e-88	0.583	394.327
PCT	rs78018097	CA	C	0.023	-0.08	0.002	0.021	8.2e-24	0.000118	101.226
PCT	rs7803075	G	A	-0.033	-0.023	0.002	0.021	2.6e-41	0.274	181.271
PCT	rs78161277	A	C	0.033	-0.004	0.005	0.063	3.5e-12	0.947	48.37
PCT	rs7833924	G	A	0.031	0.021	0.002	0.02	3e-47	0.291	208.431
PCT	rs7843131	T	C	0.013	0.02	0.002	0.022	3e-08	0.355	30.709
PCT	rs7855088	T	C	0.022	-0.009	0.002	0.02	6.8e-26	0.636	110.724
PCT	rs78565404	T	C	0.15	-0.023	0.005	0.065	1e-200	0.726	986.49
PCT	rs78584627	T	G	-0.033	-0.041	0.005	0.042	4.4e-12	0.328	47.917
PCT	rs7860776	A	G	-0.039	-0.033	0.002	0.022	4.8e-60	0.13	267.135
PCT	rs78744187	T	C	-0.037	0.009	0.004	0.028	5.5e-22	0.744	92.882
PCT	rs78909033	A	G	-0.026	0.024	0.003	0.03	1.5e-16	0.413	68.203
PCT	rs7894521	C	A	0.015	0.003	0.003	0.025	5.6e-09	0.907	33.962
PCT	rs79010100	C	T	0.056	-0.029	0.003	0.027	1.3e-70	0.288	315.685
PCT	rs7920539	T	C	-0.015	0.037	0.002	0.02	4.8e-13	0.0651	52.286
PCT	rs79287178	A	G	0.062	0.051	0.006	0.051	3.3e-22	0.312	93.906
PCT	rs79311541	G	A	-0.035	-0.084	0.006	0.078	3.4e-10	0.282	39.457
PCT	rs79716074	G	A	0.014	0.005	0.002	0.021	2e-10	0.795	40.447
PCT	rs7989654	A	G	0.016	-0.002	0.002	0.02	1.2e-12	0.919	50.447
PCT	rs79977579	A	C	0.068	0.08	0.004	0.034	1.4e-82	0.0206	370.515
PCT	rs80026531	G	A	-0.04	0	0.006	0.075	3.8e-11	1	43.718
PCT	rs8012145	T	C	0.013	-0.012	0.002	0.024	4.1e-08	0.621	30.118
PCT	rs8037902	T	C	-0.016	-0.01	0.002	0.02	8.5e-13	0.63	51.165
PCT	rs8042558	T	G	-0.015	0.043	0.002	0.023	1e-09	0.0549	37.319
PCT	rs8052629	G	A	-0.017	-0.041	0.002	0.021	8.4e-16	0.0473	64.779
PCT	rs8065615	C	T	-0.021	0.045	0.002	0.021	3.1e-19	0.0301	80.378
PCT	rs8066620	T	C	-0.018	-0.017	0.002	0.023	1.4e-15	0.469	63.825
PCT	rs8067216	A	G	-0.015	-0.019	0.002	0.021	2e-10	0.37	40.431
PCT	rs8071834	C	T	0.014	-0.015	0.002	0.02	2.9e-10	0.451	39.774
PCT	rs8072157	A	T	-0.017	0.034	0.003	0.025	9.1e-11	0.167	42.009
PCT	rs8093990	C	A	0.02	0.018	0.002	0.021	2.9e-20	0.369	85.052
PCT	rs8098454	T	C	0.027	0.027	0.004	0.037	7.2e-13	0.469	51.498
PCT	rs8107139	C	T	-0.021	-0.011	0.002	0.021	5.6e-21	0.599	88.305
PCT	rs8108906	A	G	0.014	-0.015	0.002	0.02	2.4e-11	0.463	44.59
PCT	rs8176746	T	G	-0.05	0.059	0.004	0.029	3.2e-30	0.0426	130.481
PCT	rs8178824	T	C	0.122	0.031	0.006	0.104	2.8e-85	0.766	382.943
PCT	rs855791	G	A	-0.027	0.013	0.002	0.021	5.3e-37	0.546	161.493
PCT	rs873093	C	T	0.02	0.002	0.002	0.022	2.1e-19	0.939	81.142
PCT	rs878520	C	G	0.022	0.002	0.002	0.021	3.7e-23	0.926	98.245
PCT	rs901481	G	T	0.014	0.017	0.002	0.02	2.5e-10	0.394	40.016
PCT	rs928391	C	T	-0.024	0.023	0.002	0.022	8.9e-24	0.309	101.067
PCT	rs9384844	T	C	-0.012	0.009	0.002	0.02	6e-09	0.659	33.82
PCT	rs9386793	A	C	0.021	-0.028	0.002	0.02	3.3e-23	0.166	98.446
PCT	rs9389211	T	C	0.04	0.013	0.003	0.033	2e-54	0.697	241.362
PCT	rs9389269	C	T	0.136	-0.02	0.002	0.021	1e-200	0.334	3278.45
PCT	rs941407	G	A	0.018	0.002	0.002	0.022	1e-14	0.923	59.814
PCT	rs9429767	A	G	0.02	0.02	0.003	0.024	4.1e-14	0.396	57.111
PCT	rs9460100	C	T	-0.021	0.03	0.002	0.02	3.5e-22	0.128	93.817
PCT	rs947001	G	A	-0.017	0.034	0.002	0.023	2.7e-13	0.137	53.425
PCT	rs9555695	T	C	-0.019	0.023	0.002	0.02	2.8e-18	0.246	76.02
PCT	rs9635249	G	A	0.034	0.005	0.003	0.025	2.2e-39	0.838	172.384
PCT	rs9681493	T	C	-0.015	-0.018	0.002	0.02	2e-12	0.364	49.516
PCT	rs9730749	G	A	0.016	0.007	0.002	0.022	5e-11	0.762	43.185
PCT	rs9809116	G	A	0.017	0.017	0.002	0.021	1.2e-14	0.433	59.615
PCT	rs9904395	G	A	-0.087	-0.05	0.005	0.043	3.7e-57	0.238	253.885
PCT	rs9926463	C	A	-0.021	0.01	0.002	0.022	1.9e-18	0.648	76.785
PCT	rs9931153	C	T	-0.017	0.027	0.002	0.025	4.4e-12	0.274	47.939
PCT	rs9983374	T	C	0.022	-0.025	0.002	0.022	1.1e-19	0.265	82.397

## Sheet: PLT on CD
Supplementary Table 1. SNPs used as valid instrumental variables for PLT on CD
Exposure	SNP	Effect_allele	Other_allele	Beta.exposure	Beta.outcome	Se.exposure	Se.outcome	Pval.exposure	Pval.outcome	F
PLT	rs10048745	A	G	0.022	0.076	0.002	0.057	5.6e-19	0.182	79.187
PLT	rs10116976	C	T	0.019	-0.049	0.002	0.054	1.5e-17	0.363	72.766
PLT	rs10135413	G	A	0.036	0.024	0.003	0.066	1.8e-35	0.715	154.486
PLT	rs10139199	T	G	0.014	0.038	0.002	0.056	3e-08	0.493	30.724
PLT	rs10140668	T	C	0.022	-0.005	0.003	0.076	1.8e-14	0.953	58.687
PLT	rs10144272	G	T	0.042	0.053	0.002	0.052	3.2e-76	0.305	341.363
PLT	rs10174	G	A	-0.017	0.014	0.002	0.048	1e-15	0.774	64.386
PLT	rs10274404	A	G	0.013	0.057	0.002	0.048	3.5e-08	0.232	30.399
PLT	rs1035317	G	A	0.016	0.08	0.002	0.047	7.6e-14	0.0911	55.9
PLT	rs10447226	T	G	-0.016	-0.057	0.002	0.054	3.5e-12	0.284	48.38
PLT	rs10458728	C	T	-0.02	-0.118	0.002	0.05	2.2e-17	0.019	71.954
PLT	rs1047891	A	C	-0.029	-0.093	0.002	0.05	1.1e-37	0.0637	164.549
PLT	rs10510412	A	G	0.018	0.02	0.002	0.051	1.1e-13	0.701	55.151
PLT	rs1053651	C	A	0.014	-0.025	0.002	0.053	7.7e-09	0.64	33.35
PLT	rs1059196	T	C	-0.031	0.009	0.002	0.053	3.4e-36	0.871	157.794
PLT	rs10758481	C	T	-0.028	0.04	0.002	0.047	5.4e-39	0.396	170.634
PLT	rs10769941	T	G	-0.016	0.024	0.002	0.05	1.9e-12	0.633	49.539
PLT	rs10774405	A	G	-0.048	0.003	0.002	0.048	8.71e-114	0.957	513.97
PLT	rs10783380	G	A	0.024	-0.025	0.002	0.05	1.3e-27	0.621	118.557
PLT	rs10817007	G	T	0.023	0.017	0.003	0.081	3.2e-13	0.831	53.082
PLT	rs10821128	C	T	-0.014	-0.027	0.002	0.049	1.3e-10	0.576	41.267
PLT	rs10864368	C	T	0.025	0.021	0.002	0.047	2e-33	0.663	145.116
PLT	rs10876550	A	G	0.053	0.031	0.002	0.051	1.7e-139	0.535	632.101
PLT	rs10876988	A	G	-0.013	-0.064	0.002	0.047	9.1e-10	0.178	37.51
PLT	rs10878173	G	C	-0.016	-0.011	0.002	0.049	5.5e-13	0.82	52.017
PLT	rs10886430	G	A	-0.028	0.074	0.003	0.081	8.6e-18	0.364	73.814
PLT	rs10911697	T	C	-0.016	0.042	0.002	0.049	5.3e-12	0.398	47.559
PLT	rs10940474	T	C	-0.014	0.091	0.002	0.051	2e-10	0.0727	40.469
PLT	rs10941418	G	A	-0.013	-0.028	0.002	0.047	3.6e-09	0.545	34.817
PLT	rs10975153	C	G	-0.015	0.021	0.002	0.056	1.9e-10	0.701	40.533
PLT	rs11071720	C	T	0.042	-0.003	0.002	0.049	2.6e-72	0.947	323.425
PLT	rs11082304	T	G	-0.051	0.053	0.002	0.047	1.8e-129	0.267	586.07
PLT	rs11088304	A	G	0.024	0.028	0.002	0.05	1.6e-27	0.571	118.147
PLT	rs11126598	G	A	-0.017	0.009	0.002	0.049	3.7e-13	0.85	52.785
PLT	rs11129295	T	C	0.017	-0.01	0.002	0.049	1.7e-14	0.84	58.795
PLT	rs111310140	T	C	-0.043	0.167	0.007	0.219	1.2e-10	0.446	41.547
PLT	rs11134475	G	A	-0.02	-0.025	0.002	0.05	8.4e-20	0.613	82.948
PLT	rs11164132	C	T	0.027	0.046	0.002	0.05	2.4e-35	0.354	153.951
PLT	rs11168249	C	T	0.032	0.04	0.002	0.047	7.6e-51	0.392	224.933
PLT	rs111963898	A	C	-0.062	0.094	0.01	0.141	1e-10	0.505	41.741
PLT	rs11225024	T	A	0.022	0.084	0.004	0.075	5.3e-09	0.258	34.071
PLT	rs11227249	T	C	-0.026	-0.005	0.002	0.052	1.5e-32	0.931	141.188
PLT	rs11259186	G	T	-0.016	-0.041	0.002	0.047	1.7e-13	0.386	54.368
PLT	rs112733823	T	C	0.026	0.012	0.003	0.057	1.3e-15	0.831	63.897
PLT	rs112770790	A	G	-0.031	0.145	0.003	0.065	6.7e-23	0.0258	97.064
PLT	rs113063027	A	C	-0.035	0.103	0.004	0.102	3.8e-20	0.312	84.541
PLT	rs113146860	A	G	0.02	0.083	0.003	0.066	3.4e-12	0.211	48.415
PLT	rs113542380	A	G	-0.071	0.172	0.004	0.129	1.2e-68	0.182	306.555
PLT	rs113693454	A	T	-0.066	-0.391	0.006	0.174	2.3e-28	0.0241	121.971
PLT	rs113721422	A	G	0.049	0.021	0.004	0.065	1.8e-35	0.744	154.451
PLT	rs113825134	A	G	-0.017	-0.035	0.002	0.058	2.8e-12	0.545	48.841
PLT	rs114694170	C	T	0.144	0.063	0.005	0.102	1e-200	0.539	1024.74
PLT	rs114700498	T	C	-0.035	0.036	0.005	0.097	2.2e-13	0.71	53.86
PLT	rs114968084	A	G	-0.059	-0.025	0.006	0.189	5e-20	0.895	83.96
PLT	rs115294879	A	G	0.029	-0.056	0.005	0.168	4.3e-08	0.741	30.015
PLT	rs11546742	G	C	0.04	-0.014	0.006	0.165	1.1e-11	0.935	46.129
PLT	rs11553699	G	A	-0.083	-0.079	0.003	0.077	4.9e-141	0.304	639.224
PLT	rs115566353	A	G	-0.067	-0.212	0.011	0.155	4.3e-10	0.172	38.963
PLT	rs11582213	C	T	0.015	-0.002	0.003	0.061	4.3e-08	0.979	30.03
PLT	rs11604127	T	C	0.093	0	0.003	0.052	1e-200	0.998	1370.35
PLT	rs116052829	T	C	0.031	0.058	0.003	0.104	3.1e-19	0.574	80.373
PLT	rs11611855	T	C	-0.022	0.017	0.002	0.048	1.6e-25	0.722	109.078
PLT	rs11627485	C	T	0.024	-0.038	0.002	0.047	1.4e-30	0.413	132.118
PLT	rs11676298	G	C	0.029	0.039	0.003	0.059	4.3e-28	0.506	120.779
PLT	rs11679328	T	C	0.026	0.026	0.004	0.077	3.2e-09	0.738	35.089
PLT	rs11712335	C	T	0.013	-0.01	0.002	0.056	1.3e-08	0.859	32.303
PLT	rs11734099	A	G	0.05	0.121	0.003	0.06	4.1e-72	0.0441	322.509
PLT	rs11764390	A	G	0.024	-0.035	0.002	0.048	1.1e-28	0.467	123.422
PLT	rs118083884	A	G	-0.059	-0.327	0.009	0.264	1.5e-10	0.216	41.081
PLT	rs11818463	C	G	-0.023	0.008	0.002	0.048	5.4e-26	0.865	111.193
PLT	rs11826896	T	C	0.014	0.072	0.002	0.05	1.5e-08	0.147	32.007
PLT	rs11841319	T	C	-0.064	-0.062	0.004	0.091	3.5e-75	0.499	336.623
PLT	rs11891555	T	G	0.014	-0.068	0.002	0.048	3.1e-10	0.156	39.593
PLT	rs11917130	A	T	-0.02	0.014	0.002	0.048	5.2e-20	0.772	83.904
PLT	rs11950562	C	A	-0.023	0.157	0.002	0.05	4.3e-28	0.00149	120.784
PLT	rs12000252	G	A	-0.02	-0.024	0.002	0.047	5.5e-21	0.607	88.344
PLT	rs12037133	T	G	-0.064	-0.021	0.003	0.057	8.3e-131	0.707	592.205
PLT	rs12041331	A	G	0.034	-0.275	0.004	0.106	4.2e-20	0.00933	84.33
PLT	rs12052715	G	C	-0.037	-0.023	0.002	0.054	2.7e-56	0.667	249.954
PLT	rs12071510	T	G	-0.018	0.002	0.002	0.048	3e-16	0.961	66.774
PLT	rs12118065	A	G	-0.029	0.083	0.002	0.048	2.1e-41	0.0845	181.699
PLT	rs12121292	T	C	0.013	0.01	0.002	0.057	3.8e-08	0.858	30.237
PLT	rs12125200	G	A	0.032	0.068	0.002	0.052	5.2e-42	0.191	184.443
PLT	rs12126199	T	C	0.05	0.063	0.006	0.123	5.2e-18	0.612	74.799
PLT	rs12139095	C	T	-0.018	-0.002	0.002	0.052	2e-13	0.971	54.018
PLT	rs12149168	T	G	0.02	0.094	0.002	0.055	9.9e-18	0.0894	73.525
PLT	rs12155039	A	C	-0.034	0.04	0.002	0.048	2e-58	0.406	259.666
PLT	rs12239737	A	T	0.013	-0.042	0.002	0.053	2.8e-09	0.433	35.297
PLT	rs1224382	C	T	-0.019	0.011	0.002	0.047	1.1e-18	0.821	77.847
PLT	rs12376511	C	T	-0.048	-0.087	0.003	0.06	6.3e-62	0.146	275.758
PLT	rs12386849	T	C	-0.015	-0.054	0.002	0.049	4.5e-11	0.267	43.375
PLT	rs12439144	A	G	0.016	0.008	0.002	0.048	2.9e-14	0.875	57.814
PLT	rs12441457	A	G	-0.029	-0.196	0.005	0.121	2.9e-09	0.105	35.234
PLT	rs12451471	T	C	-0.015	-0.078	0.002	0.05	5.3e-12	0.12	47.564
PLT	rs12481295	G	C	-0.025	0.012	0.004	0.094	3.2e-09	0.895	35.085
PLT	rs12491785	T	C	-0.023	-0.027	0.002	0.048	1.7e-27	0.567	118.086
PLT	rs12492695	G	A	0.012	-0.004	0.002	0.048	2.6e-08	0.937	30.982
PLT	rs12533403	T	C	0.016	-0.042	0.002	0.047	1.4e-14	0.375	59.259
PLT	rs12564806	T	C	-0.039	-0.075	0.002	0.058	1.9e-56	0.199	250.662
PLT	rs12580121	G	A	0.033	0.057	0.004	0.104	4.7e-15	0.585	61.368
PLT	rs1260326	C	T	-0.041	-0.136	0.002	0.049	2.3e-82	0.00573	369.614
PLT	rs1260405	G	A	0.02	-0.117	0.002	0.048	3.3e-20	0.0145	84.793
PLT	rs12676105	T	C	-0.018	-0.018	0.002	0.047	4.3e-18	0.697	75.167
PLT	rs12708514	G	A	-0.023	0.045	0.003	0.058	1.5e-18	0.442	77.245
PLT	rs12754468	G	C	0.036	0.045	0.004	0.085	3.1e-22	0.594	94.055
PLT	rs12762934	T	C	0.019	0.054	0.002	0.052	3.2e-17	0.297	71.194
PLT	rs12829456	T	C	-0.029	-0.015	0.003	0.058	9.2e-29	0.791	123.819
PLT	rs12909131	T	C	0.017	-0.008	0.002	0.055	1e-11	0.879	46.272
PLT	rs12923319	A	C	0.016	-0.1	0.002	0.067	9.6e-11	0.135	41.91
PLT	rs12975577	T	C	-0.016	-0.03	0.002	0.048	9.1e-15	0.526	60.075
PLT	rs12979891	T	C	0.015	0.067	0.002	0.047	3.8e-13	0.159	52.749
PLT	rs12983010	G	A	0.048	-0.065	0.004	0.122	1.4e-30	0.596	132.1
PLT	rs12984070	G	A	-0.013	0.042	0.002	0.048	2e-08	0.384	31.487
PLT	rs13000644	G	A	-0.013	-0.014	0.002	0.053	1.2e-08	0.8	32.43
PLT	rs13032491	T	C	0.017	-0.045	0.003	0.073	2.5e-08	0.536	31.087
PLT	rs13084317	A	G	0.017	0.037	0.002	0.051	2.5e-14	0.461	58.102
PLT	rs13084357	C	T	0.045	0.087	0.004	0.092	1.1e-32	0.345	141.718
PLT	rs13138724	A	G	-0.016	0.046	0.002	0.047	7.8e-14	0.324	55.845
PLT	rs13150834	G	T	0.022	0.076	0.002	0.05	1.6e-24	0.128	104.458
PLT	rs13154903	C	T	-0.024	-0.004	0.003	0.084	6.7e-13	0.962	51.639
PLT	rs13185488	A	G	-0.021	0.009	0.003	0.059	2.9e-16	0.883	66.864
PLT	rs13191948	T	C	0.024	0.029	0.002	0.047	6.1e-31	0.536	133.768
PLT	rs13208045	T	C	-0.03	-0.039	0.003	0.064	1.8e-18	0.536	76.95
PLT	rs13224082	T	A	-0.034	-0.049	0.002	0.057	1e-43	0.392	192.294
PLT	rs13266443	G	C	0.026	0.01	0.003	0.063	3.4e-25	0.878	107.509
PLT	rs13325699	C	T	-0.032	-0.045	0.002	0.048	1e-46	0.35	205.987
PLT	rs1354034	C	T	0.131	-0.02	0.002	0.052	1e-200	0.698	3726.53
PLT	rs137952017	CT	C	-0.062	-0.045	0.003	0.056	5e-94	0.417	423.144
PLT	rs139974673	C	T	0.118	-0.427	0.007	0.322	2.8e-69	0.186	309.492
PLT	rs140436199	A	G	-0.045	-0.081	0.005	0.095	3e-23	0.396	98.655
PLT	rs140759014	T	C	-0.034	0.209	0.005	0.112	2.5e-10	0.0613	40.041
PLT	rs141526980	TGA	T	0.027	0.123	0.004	0.1	7.1e-11	0.22	42.496
PLT	rs143490035	GT	G	-0.031	-0.027	0.005	0.078	2e-10	0.728	40.428
PLT	rs144317085	T	A	0.043	0.202	0.006	0.101	3.5e-13	0.0453	52.914
PLT	rs145663802	T	C	-0.052	-0.021	0.009	0.086	7.7e-09	0.807	33.347
PLT	rs1472265	C	T	-0.015	-0.015	0.002	0.048	9.8e-12	0.759	46.36
PLT	rs1476096	C	A	0.02	-0.018	0.002	0.049	1e-19	0.714	82.558
PLT	rs151234	C	G	0.066	0.069	0.003	0.071	7.6e-97	0.336	436.114
PLT	rs1569419	C	T	0.023	0.046	0.003	0.051	1.2e-19	0.371	82.259
PLT	rs1602456	A	G	-0.073	0.133	0.007	0.115	5.9e-24	0.248	101.866
PLT	rs160697	G	A	0.013	0.033	0.002	0.047	3.5e-09	0.483	34.858
PLT	rs1641861	A	G	0.035	-0.144	0.005	0.16	5.1e-12	0.368	47.634
PLT	rs165177	C	T	0.017	0.004	0.002	0.052	3.4e-12	0.938	48.434
PLT	rs1660155	C	A	-0.013	0.089	0.002	0.051	6.2e-09	0.0809	33.773
PLT	rs167454	T	C	-0.016	-0.032	0.003	0.053	1.8e-10	0.541	40.723
PLT	rs167924	G	A	0.021	-0.003	0.002	0.048	4.7e-22	0.952	93.199
PLT	rs16866294	T	C	-0.016	-0.026	0.003	0.063	2.5e-08	0.687	31.071
PLT	rs16889597	T	C	-0.062	0.591	0.01	0.521	7.2e-11	0.257	42.465
PLT	rs16943595	C	G	-0.021	0.017	0.003	0.059	2.3e-12	0.775	49.173
PLT	rs17116453	A	G	-0.024	0.066	0.003	0.067	2.3e-13	0.326	53.721
PLT	rs17138723	G	C	-0.031	0.028	0.003	0.059	9.5e-33	0.631	142.04
PLT	rs1716505	G	C	0.042	0.032	0.002	0.049	5.3e-76	0.516	340.364
PLT	rs17175830	A	G	0.036	0.057	0.003	0.056	4.9e-47	0.307	207.461
PLT	rs1719271	G	A	0.052	0.023	0.003	0.058	3.1e-64	0.69	286.324
PLT	rs17302005	G	A	0.018	0.004	0.003	0.063	7e-11	0.955	42.515
PLT	rs17572109	A	G	0.038	0.039	0.003	0.064	5.9e-52	0.546	230.032
PLT	rs1768584	G	A	0.048	-0.014	0.002	0.047	7.6e-110	0.775	495.85
PLT	rs17707466	G	A	-0.019	-0.042	0.003	0.072	1.6e-11	0.561	45.39
PLT	rs17758695	T	C	-0.067	0.006	0.006	0.115	6.7e-27	0.962	115.332
PLT	rs178010	T	A	0.015	0.013	0.002	0.053	4.8e-10	0.809	38.742
PLT	rs178761	G	A	-0.015	-0.092	0.002	0.055	1.3e-10	0.0941	41.244
PLT	rs183583130	T	G	-0.069	0.058	0.007	0.136	1.2e-21	0.671	91.411
PLT	rs1865761	C	T	-0.014	-0.057	0.002	0.047	6.9e-11	0.226	42.55
PLT	rs1882076	C	T	0.015	-0.087	0.002	0.05	3.1e-11	0.0813	44.081
PLT	rs1895490	A	G	0.018	-0.077	0.002	0.047	2.4e-17	0.103	71.814
PLT	rs1924930	A	T	-0.015	-0.025	0.003	0.061	8.6e-09	0.69	33.142
PLT	rs198217	G	T	0.011	0.05	0.002	0.047	4.8e-08	0.291	29.777
PLT	rs1997719	T	C	-0.021	-0.126	0.002	0.051	2.4e-23	0.0141	99.124
PLT	rs200461307	TC	T	-0.019	-0.037	0.003	0.057	4.2e-10	0.517	39.01
PLT	rs2015210	G	T	-0.026	-0.051	0.002	0.049	1.6e-26	0.3	113.63
PLT	rs2015599	A	G	-0.045	0.022	0.002	0.047	8.99e-101	0.646	454.15
PLT	rs2017372	T	C	0.02	-0.01	0.003	0.069	4.5e-10	0.892	38.872
PLT	rs2038700	C	T	0.016	-0.056	0.002	0.048	1.3e-13	0.247	54.91
PLT	rs2046823	A	G	0.03	-0.087	0.002	0.054	3.4e-37	0.107	162.387
PLT	rs2068888	A	G	-0.022	0.097	0.002	0.047	4.7e-26	0.0391	111.453
PLT	rs2070738	C	T	-0.014	0.008	0.002	0.051	3e-10	0.878	39.658
PLT	rs210798	G	T	-0.019	0.027	0.002	0.047	7.9e-19	0.572	78.524
PLT	rs211510	G	A	-0.014	-0.037	0.002	0.047	5.3e-11	0.426	43.059
PLT	rs2122403	A	G	-0.023	0.031	0.004	0.07	3.3e-09	0.655	34.983
PLT	rs2155311	A	G	-0.027	-0.116	0.002	0.047	8.6e-36	0.0137	155.966
PLT	rs218265	C	T	0.02	-0.006	0.003	0.064	1.5e-11	0.922	45.537
PLT	rs2187416	A	C	0.014	-0.057	0.002	0.052	1.2e-09	0.274	36.958
PLT	rs2243103	G	C	0.074	-0.035	0.004	0.077	9.6e-75	0.653	334.59
PLT	rs2255531	A	G	-0.024	-0.028	0.002	0.048	3e-28	0.56	121.478
PLT	rs2274319	C	T	-0.027	0.045	0.002	0.047	3.8e-35	0.345	153.042
PLT	rs2281232	A	C	-0.024	-0.02	0.004	0.108	2.1e-08	0.853	31.443
PLT	rs2297066	G	C	0.052	0.02	0.002	0.056	7.2e-98	0.72	440.817
PLT	rs2305769	C	G	0.015	0.024	0.003	0.051	1.3e-09	0.633	36.769
PLT	rs2319627	C	T	0.015	0.027	0.003	0.071	3.5e-08	0.698	30.384
PLT	rs2321536	T	C	0.019	0.034	0.002	0.052	4.2e-18	0.514	75.21
PLT	rs2389874	G	A	0.02	0.01	0.002	0.049	9.1e-20	0.835	82.792
PLT	rs2417965	T	C	-0.017	-0.006	0.003	0.05	1.1e-11	0.908	46.192
PLT	rs2455425	C	T	-0.021	0.054	0.004	0.077	2.3e-08	0.483	31.224
PLT	rs2475218	T	C	-0.026	-0.171	0.004	0.085	9.4e-13	0.0432	50.969
PLT	rs2487303	G	A	-0.019	-0.04	0.002	0.055	4.5e-16	0.466	66.014
PLT	rs2494663	A	C	-0.021	0.006	0.002	0.047	5.9e-24	0.907	101.865
PLT	rs2520096	G	A	0.034	0.048	0.002	0.048	1.1e-45	0.32	201.205
PLT	rs2641443	A	G	-0.03	0.048	0.002	0.05	1.1e-36	0.338	160.09
PLT	rs2689216	A	G	0.019	-0.015	0.002	0.052	7.3e-17	0.771	69.596
PLT	rs2700936	G	T	0.017	0.079	0.002	0.047	1.5e-15	0.0935	63.677
PLT	rs2722159	A	G	0.014	0.068	0.002	0.047	1.5e-10	0.151	40.994
PLT	rs2724564	T	G	0.025	-0.013	0.002	0.047	2.3e-32	0.777	140.278
PLT	rs2755214	G	T	0.024	-0.018	0.002	0.049	5.6e-25	0.708	106.54
PLT	rs2758994	T	C	-0.019	0.089	0.002	0.053	2.1e-15	0.0954	62.941
PLT	rs2786802	T	G	-0.018	-0.053	0.003	0.062	4.9e-11	0.392	43.221
PLT	rs2788500	G	A	-0.042	-0.066	0.004	0.152	2e-20	0.664	85.775
PLT	rs2797688	C	T	0.02	-0.032	0.002	0.05	9.4e-22	0.528	91.842
PLT	rs2823002	T	A	-0.018	0.019	0.003	0.059	2e-09	0.754	35.998
PLT	rs2836425	T	C	0.038	0.036	0.003	0.081	6.9e-34	0.655	147.257
PLT	rs28456	G	A	0.04	0.043	0.002	0.048	4.2e-68	0.371	304.1
PLT	rs28505677	G	C	-0.035	-0.093	0.003	0.064	1e-44	0.145	196.887
PLT	rs2887399	T	G	-0.016	-0.027	0.003	0.057	1.8e-09	0.639	36.159
PLT	rs2900177	T	C	0.017	0.075	0.002	0.053	3.3e-14	0.162	57.547
PLT	rs296852	A	G	-0.043	0.015	0.002	0.048	2.8e-86	0.752	387.565
PLT	rs2999157	A	G	-0.03	-0.171	0.002	0.048	6.4e-47	0.000373	206.948
PLT	rs301371	A	G	0.038	-0.05	0.002	0.048	4.6e-71	0.296	317.676
PLT	rs303968	C	T	-0.019	-0.049	0.002	0.048	1.1e-18	0.308	77.887
PLT	rs3122414	A	G	-0.016	0.036	0.002	0.048	9.7e-13	0.448	50.897
PLT	rs3184504	C	T	-0.104	-0.069	0.002	0.048	1e-200	0.146	2462.88
PLT	rs34152163	C	G	-0.014	-0.042	0.002	0.05	1.4e-10	0.398	41.144
PLT	rs34164109	T	C	0.122	-0.012	0.002	0.05	1e-200	0.803	2592.99
PLT	rs342299	T	C	-0.071	-0.031	0.002	0.047	1e-200	0.507	1104.57
PLT	rs34329	C	G	0.017	-0.032	0.002	0.051	1.8e-13	0.53	54.231
PLT	rs34341922	A	G	0.023	0.042	0.002	0.048	3.8e-27	0.384	116.451
PLT	rs34346558	C	A	0.02	0.069	0.003	0.06	5.4e-14	0.25	56.563
PLT	rs34524896	T	C	-0.09	-0.034	0.005	0.094	1.9e-74	0.715	333.184
PLT	rs34592828	A	G	-0.139	-0.107	0.005	0.119	5e-161	0.369	731.164
PLT	rs34651	T	C	0.044	-0.101	0.004	0.099	1.6e-29	0.311	127.247
PLT	rs34968913	A	G	-0.019	-0.035	0.003	0.055	1.6e-14	0.53	59.033
PLT	rs35069969	C	G	0.016	0.01	0.002	0.048	2e-13	0.83	54.02
PLT	rs35267052	G	T	0.026	0.002	0.003	0.098	1.4e-13	0.984	54.681
PLT	rs35292561	T	C	-0.026	0.031	0.004	0.083	3.2e-10	0.71	39.564
PLT	rs35330522	A	G	0.019	0.02	0.002	0.048	4e-20	0.673	84.4
PLT	rs35355140	A	C	-0.027	0.044	0.004	0.08	1.7e-10	0.583	40.804
PLT	rs35572371	CACTG	C	-0.015	0.036	0.002	0.049	1e-10	0.47	41.772
PLT	rs35584079	A	G	0.031	0.035	0.003	0.074	5.5e-22	0.642	92.906
PLT	rs35773521	G	A	-0.016	-0.036	0.002	0.05	2.1e-10	0.474	40.405
PLT	rs36109901	C	A	0.063	-0.018	0.002	0.051	5.11e-155	0.722	703.543
PLT	rs36205397	G	A	0.017	0.064	0.002	0.049	2.8e-15	0.19	62.428
PLT	rs3731211	A	T	0.044	-0.005	0.002	0.056	1.3e-77	0.932	347.781
PLT	rs3736313	G	A	-0.015	0.021	0.002	0.057	1.6e-10	0.713	40.904
PLT	rs374039502	A	T	-0.05	-0.247	0.008	0.275	1.1e-10	0.369	41.626
PLT	rs3742028	A	G	-0.045	0.073	0.002	0.049	1e-97	0.135	440.154
PLT	rs3742271	C	G	0.017	-0.043	0.002	0.051	8.6e-15	0.408	60.2
PLT	rs3742321	C	T	-0.016	0.014	0.003	0.051	5.8e-10	0.776	38.393
PLT	rs3760868	G	T	-0.023	-0.033	0.003	0.064	1.1e-13	0.606	55.204
PLT	rs3764535	A	G	0.02	-0.044	0.002	0.047	2.8e-21	0.352	89.678
PLT	rs3767812	A	G	0.037	-0.079	0.003	0.057	1.8e-48	0.165	214.05
PLT	rs3771529	A	G	-0.032	-0.071	0.003	0.054	5.8e-33	0.186	143.042
PLT	rs3800458	T	A	0.025	-0.017	0.002	0.049	6.6e-30	0.732	129.053
PLT	rs3804749	T	C	-0.037	-0.026	0.002	0.048	2.7e-68	0.593	304.983
PLT	rs3806233	A	G	0.014	0.005	0.002	0.048	1.5e-10	0.916	40.98
PLT	rs381500	A	C	0.031	-0.044	0.002	0.047	2.5e-48	0.349	213.371
PLT	rs385893	C	T	0.107	0.037	0.002	0.047	1e-200	0.44	2583.27
PLT	rs3865444	A	C	-0.024	-0.046	0.002	0.049	1.5e-26	0.349	113.745
PLT	rs3883952	A	T	0.023	0.081	0.003	0.065	5.9e-19	0.209	79.108
PLT	rs3912392	A	G	-0.015	-0.083	0.002	0.048	1.9e-12	0.0843	49.593
PLT	rs3943516	G	A	0.015	0.036	0.002	0.048	9.5e-12	0.451	46.436
PLT	rs3956381	A	C	0.016	-0.003	0.002	0.049	6.8e-13	0.948	51.597
PLT	rs4061659	C	G	-0.032	0.034	0.002	0.048	2.5e-50	0.475	222.528
PLT	rs4072669	C	G	-0.021	0.076	0.002	0.052	8.4e-20	0.142	82.955
PLT	rs4076566	A	G	-0.017	-0.009	0.002	0.048	1.7e-15	0.858	63.4
PLT	rs41375145	G	A	-0.027	0.2	0.004	0.115	4.8e-14	0.0834	56.829
PLT	rs4148445	T	C	0.074	0.048	0.004	0.088	6.8e-84	0.586	376.626
PLT	rs4286082	T	C	-0.016	-0.055	0.002	0.049	3e-12	0.268	48.691
PLT	rs4357501	T	C	-0.012	0.047	0.002	0.052	1e-08	0.365	32.761
PLT	rs4377525	C	A	-0.028	0.141	0.002	0.059	5.8e-31	0.018	133.865
PLT	rs4442541	G	A	0.022	0.059	0.002	0.05	2.2e-21	0.234	90.158
PLT	rs4477285	A	G	0.018	-0.032	0.002	0.047	5.3e-17	0.493	70.226
PLT	rs4538653	C	G	-0.044	0.084	0.002	0.054	5.2e-81	0.122	363.356
PLT	rs4588	T	G	-0.014	-0.021	0.002	0.058	3.4e-09	0.717	34.922
PLT	rs458857	A	C	0.015	0.051	0.002	0.047	1.6e-12	0.282	49.902
PLT	rs4670779	T	C	-0.019	-0.054	0.002	0.052	1.1e-16	0.3	68.799
PLT	rs4686534	A	T	0.016	0.047	0.003	0.056	2.7e-10	0.4	39.848
PLT	rs4711890	G	C	0.029	0.01	0.002	0.053	1.6e-34	0.845	150.179
PLT	rs4733495	C	T	0.022	0.017	0.003	0.054	2.4e-18	0.758	76.33
PLT	rs4754299	T	C	0.021	-0.05	0.002	0.048	6.2e-23	0.298	97.236
PLT	rs4771666	T	C	0.015	-0.03	0.003	0.05	6.2e-09	0.552	33.785
PLT	rs4780355	C	T	0.021	-0.016	0.002	0.051	1.2e-19	0.761	82.192
PLT	rs4793987	C	T	-0.013	0.043	0.002	0.049	2.2e-09	0.381	35.807
PLT	rs4812449	G	C	0.014	0.079	0.002	0.048	5.6e-11	0.0963	42.963
PLT	rs4815915	A	G	-0.018	-0.1	0.002	0.052	1.3e-15	0.0541	63.978
PLT	rs4818033	C	T	-0.02	0.004	0.002	0.056	8.4e-18	0.939	73.847
PLT	rs4846082	T	C	-0.039	0.037	0.002	0.048	4.4e-77	0.444	345.343
PLT	rs4849845	A	G	-0.035	0.025	0.002	0.048	2.8e-53	0.602	236.099
PLT	rs4883519	C	T	0.012	-0.074	0.002	0.048	4.9e-09	0.122	34.221
PLT	rs4902244	G	A	0.017	-0.013	0.003	0.07	6.5e-09	0.856	33.668
PLT	rs4913405	A	G	0.018	0.004	0.002	0.052	2e-13	0.943	53.989
PLT	rs4936066	C	A	-0.018	0.078	0.003	0.065	1.3e-11	0.234	45.799
PLT	rs4946366	T	C	-0.017	-0.065	0.003	0.054	5e-09	0.232	34.186
PLT	rs4947490	G	A	0.017	0.004	0.002	0.049	1.5e-13	0.933	54.607
PLT	rs4965426	A	G	-0.041	0.003	0.003	0.06	3.5e-42	0.964	185.235
PLT	rs4972760	G	A	0.02	0.032	0.003	0.074	4e-10	0.661	39.132
PLT	rs4979859	T	G	0.019	-0.051	0.002	0.052	1.9e-15	0.331	63.191
PLT	rs511515	G	A	0.108	0.081	0.002	0.057	1e-200	0.152	2232.93
PLT	rs55664157	A	T	-0.031	0.065	0.003	0.086	6.7e-22	0.451	92.505
PLT	rs55708816	A	G	0.032	0.012	0.003	0.081	9.7e-21	0.879	87.228
PLT	rs55773542	T	C	-0.027	0.068	0.003	0.077	6.5e-15	0.379	60.73
PLT	rs55794721	A	G	-0.036	-0.029	0.002	0.049	2.1e-64	0.551	287.17
PLT	rs55868394	A	C	-0.022	-0.123	0.003	0.083	1.9e-11	0.136	45.057
PLT	rs55879786	A	G	-0.028	0.052	0.003	0.056	4.6e-25	0.353	106.926
PLT	rs56043070	A	G	-0.137	0.003	0.004	0.103	1e-200	0.977	1128.52
PLT	rs56088754	G	A	0.017	-0.114	0.002	0.053	5.5e-14	0.0318	56.543
PLT	rs56262061	G	T	-0.016	-0.034	0.002	0.053	1.4e-11	0.522	45.604
PLT	rs56336971	C	T	-0.015	0.054	0.002	0.054	6.8e-11	0.325	42.578
PLT	rs57273488	A	G	0.041	0.097	0.006	0.134	1.4e-10	0.47	41.207
PLT	rs57486725	G	T	-0.05	-0.267	0.004	0.124	9.6e-37	0.0305	160.327
PLT	rs5753146	A	T	0.013	0.068	0.002	0.051	2.3e-09	0.182	35.742
PLT	rs57556994	C	T	0.029	-0.102	0.004	0.079	2.3e-13	0.195	53.759
PLT	rs57795966	A	G	0.018	0.012	0.003	0.053	3.2e-09	0.815	35.066
PLT	rs57843631	T	C	-0.235	-0.201	0.008	0.284	3.3e-189	0.479	860.8
PLT	rs58241613	A	T	0.051	-0.226	0.007	0.159	1.6e-13	0.155	54.394
PLT	rs583306	T	C	0.022	0.02	0.002	0.062	1e-19	0.74	82.564
PLT	rs58722186	T	C	0.023	-0.052	0.002	0.051	8.1e-24	0.303	101.248
PLT	rs59425973	T	TG	-0.021	-0.032	0.002	0.049	8.2e-22	0.515	92.108
PLT	rs594942	C	T	0.018	-0.024	0.002	0.05	1.5e-16	0.639	68.136
PLT	rs59602331	C	T	-0.025	0.037	0.002	0.053	4.7e-24	0.491	102.342
PLT	rs59781045	T	C	-0.026	0.032	0.004	0.086	6.4e-10	0.713	38.183
PLT	rs6001292	A	C	0.016	0.031	0.002	0.048	1.1e-12	0.514	50.594
PLT	rs6002915	A	G	0.023	-0.002	0.003	0.087	1.8e-11	0.983	45.187
PLT	rs6017460	T	C	-0.013	0.024	0.002	0.048	5.4e-10	0.614	38.545
PLT	rs60188612	A	G	0.015	-0.028	0.003	0.068	1.7e-08	0.675	31.754
PLT	rs6035274	C	T	-0.014	0.097	0.002	0.048	2.3e-11	0.046	44.729
PLT	rs60384564	C	A	-0.054	-0.125	0.005	0.1	8.3e-23	0.211	96.633
PLT	rs6045612	T	C	-0.043	-0.031	0.002	0.054	7.6e-71	0.56	316.694
PLT	rs6060978	A	G	-0.029	-0.064	0.003	0.051	1e-29	0.206	128.166
PLT	rs6066390	T	C	0.016	-0.127	0.003	0.051	3.1e-10	0.0126	39.589
PLT	rs6074203	C	A	0.014	-0.029	0.003	0.052	4.2e-08	0.584	30.038
PLT	rs60757417	G	C	-0.08	-0.095	0.004	0.08	1.7e-70	0.234	315.143
PLT	rs61025394	A	G	-0.017	0.058	0.003	0.053	3.9e-11	0.276	43.666
PLT	rs6103669	A	G	-0.018	0.015	0.002	0.055	5.3e-14	0.781	56.598
PLT	rs61269268	C	A	0.016	-0.069	0.003	0.056	1.1e-08	0.214	32.652
PLT	rs6140670	A	G	-0.016	0.024	0.002	0.053	8e-12	0.647	46.777
PLT	rs6141	T	C	0.06	-0.005	0.002	0.049	1.3e-181	0.919	825.916
PLT	rs61608280	G	A	0.014	0.081	0.002	0.047	6.9e-11	0.082	42.555
PLT	rs61781290	G	A	0.027	-0.05	0.002	0.053	5.8e-30	0.349	129.307
PLT	rs61986599	A	G	-0.02	0.029	0.002	0.053	1.5e-18	0.589	77.198
PLT	rs62002318	G	A	0.014	-0.033	0.002	0.05	2.1e-11	0.501	44.848
PLT	rs62022865	C	A	-0.021	-0.109	0.003	0.069	6.2e-12	0.113	47.259
PLT	rs62113963	T	C	-0.015	-0.047	0.002	0.054	1.9e-09	0.385	36.043
PLT	rs62183915	G	A	0.016	-0.028	0.002	0.047	1.9e-14	0.546	58.597
PLT	rs62217799	T	G	0.018	0.074	0.002	0.053	5.6e-16	0.168	65.577
PLT	rs62251184	T	C	0.042	-0.007	0.004	0.09	1.6e-21	0.936	90.732
PLT	rs62491380	G	A	-0.028	0.001	0.004	0.085	4.6e-15	0.988	61.41
PLT	rs62523770	T	G	0.025	-0.018	0.003	0.057	8.9e-21	0.746	87.397
PLT	rs630505	C	T	0.017	-0.023	0.002	0.054	5.4e-13	0.676	52.05
PLT	rs6420998	A	G	0.038	0.044	0.004	0.102	1e-25	0.668	109.9
PLT	rs6435080	A	G	0.019	-0.037	0.002	0.047	2.2e-19	0.43	81.071
PLT	rs6439675	A	G	0.018	0.01	0.002	0.048	5e-17	0.842	70.346
PLT	rs6444571	C	T	0.022	-0.081	0.002	0.052	8.2e-20	0.116	83.012
PLT	rs646809	T	C	0.018	0.049	0.003	0.056	2.2e-12	0.39	49.298
PLT	rs648103	C	T	0.017	0	0.002	0.049	2.5e-14	0.994	58.097
PLT	rs6537255	C	T	0.018	0.023	0.002	0.049	4.1e-17	0.636	70.748
PLT	rs6545465	C	T	-0.018	-0.083	0.003	0.057	4.7e-11	0.143	43.283
PLT	rs6546909	T	A	0.024	-0.027	0.003	0.067	2.2e-16	0.687	67.426
PLT	rs655029	A	G	0.069	0.006	0.002	0.053	8.49e-192	0.907	872.701
PLT	rs6554595	T	C	0.014	-0.003	0.002	0.048	1.8e-11	0.956	45.192
PLT	rs6556405	C	T	-0.027	0.056	0.002	0.055	5.4e-29	0.311	124.866
PLT	rs656163	G	A	-0.012	-0.023	0.002	0.048	4.9e-08	0.627	29.737
PLT	rs6572992	G	C	0.014	-0.02	0.002	0.048	1.7e-10	0.674	40.821
PLT	rs6588634	T	C	0.023	-0.095	0.003	0.073	2.6e-11	0.195	44.429
PLT	rs658974	T	C	-0.032	-0.075	0.004	0.164	5.3e-14	0.647	56.623
PLT	rs6592965	A	G	0.016	0.032	0.002	0.05	1.7e-14	0.523	58.844
PLT	rs66527945	T	C	0.024	0.02	0.004	0.099	1.8e-08	0.843	31.737
PLT	rs6664992	G	A	0.012	-0.062	0.002	0.047	3.5e-08	0.184	30.417
PLT	rs669556	T	C	0.021	0.121	0.003	0.062	8e-16	0.0505	64.877
PLT	rs6696074	T	C	0.015	-0.006	0.002	0.048	8.4e-12	0.902	46.662
PLT	rs6706095	G	T	0.023	0.006	0.002	0.05	1.1e-20	0.908	87.006
PLT	rs67149561	C	G	0.025	-0.049	0.003	0.063	3.9e-18	0.437	75.362
PLT	rs6815294	A	G	0.022	0.1	0.002	0.047	6.7e-24	0.0333	101.631
PLT	rs6863275	C	A	-0.024	-0.082	0.004	0.101	2.1e-10	0.417	40.367
PLT	rs6880286	T	C	0.019	-0.056	0.002	0.048	3.5e-19	0.24	80.131
PLT	rs6883116	C	T	-0.012	0.042	0.002	0.047	8.8e-09	0.379	33.09
PLT	rs6883827	G	A	0.028	0.073	0.002	0.049	3e-39	0.138	171.804
PLT	rs6985149	G	A	-0.019	0.032	0.002	0.052	1e-16	0.538	68.909
PLT	rs6993770	T	A	-0.07	-0.063	0.002	0.057	1.6e-196	0.269	894.394
PLT	rs7010394	C	T	0.018	-0.028	0.002	0.047	2.1e-17	0.555	72.026
PLT	rs706025	A	C	0.012	0.091	0.002	0.047	6e-09	0.0539	33.846
PLT	rs7088799	G	T	0.076	-0.007	0.002	0.048	1e-200	0.88	1268.35
PLT	rs7103603	A	G	-0.03	-0.099	0.002	0.047	1e-41	0.0344	183.075
PLT	rs7117878	A	C	0.016	0.05	0.002	0.049	8.1e-13	0.313	51.266
PLT	rs7124681	A	C	-0.025	-0.018	0.002	0.049	3.1e-31	0.716	135.135
PLT	rs71265190	A	G	-0.016	0.011	0.003	0.063	6.9e-11	0.864	42.556
PLT	rs7233932	G	C	0.015	0.018	0.002	0.055	1.2e-10	0.74	41.39
PLT	rs7249692	C	T	-0.029	-0.016	0.002	0.056	2.2e-39	0.774	172.445
PLT	rs7252328	G	A	0.025	0.013	0.003	0.066	2.9e-17	0.847	71.434
PLT	rs7253820	G	A	0.022	-0.013	0.002	0.047	3.9e-25	0.785	107.24
PLT	rs7254827	T	A	-0.027	-0.006	0.003	0.059	6.5e-27	0.917	115.39
PLT	rs72687006	C	T	0.062	0.385	0.008	0.244	2.6e-13	0.115	53.527
PLT	rs72725158	C	T	-0.048	-0.055	0.003	0.077	3.3e-62	0.472	277.025
PLT	rs72760940	T	C	-0.027	-0.041	0.004	0.104	4.5e-11	0.695	43.393
PLT	rs72781644	C	T	-0.017	0.031	0.003	0.069	3.2e-10	0.649	39.56
PLT	rs72969820	T	C	-0.03	-0.069	0.003	0.075	5.7e-19	0.36	79.167
PLT	rs72996108	A	C	-0.026	-0.026	0.004	0.086	1.1e-13	0.766	55.098
PLT	rs73036520	C	G	-0.049	-0.014	0.002	0.052	2.3e-88	0.79	397.148
PLT	rs73037185	T	C	0.024	-0.195	0.004	0.089	3.5e-09	0.0284	34.87
PLT	rs73140125	G	A	0.017	-0.092	0.003	0.073	4.3e-08	0.204	29.996
PLT	rs73231609	T	C	0.013	-0.051	0.002	0.047	3.3e-10	0.286	39.469
PLT	rs7332115	G	T	0.026	-0.031	0.002	0.047	8.5e-32	0.52	137.7
PLT	rs7385804	A	C	0.027	-0.042	0.002	0.047	2.8e-34	0.37	149.065
PLT	rs73884850	A	T	-0.022	-0.09	0.004	0.094	2.8e-08	0.338	30.837
PLT	rs74528993	A	G	0.025	0.084	0.004	0.122	1.1e-08	0.492	32.635
PLT	rs74561800	C	G	0.071	-0.102	0.009	0.149	1.2e-14	0.493	59.533
PLT	rs75065607	C	T	-0.043	0.355	0.008	0.459	3e-08	0.44	30.727
PLT	rs75107793	A	G	0.114	0.151	0.004	0.076	6.61e-169	0.0487	767.392
PLT	rs7516301	C	T	0.017	0.038	0.002	0.047	1.2e-15	0.416	64.077
PLT	rs75659987	A	T	0.038	0.134	0.006	0.196	1.4e-10	0.494	41.224
PLT	rs7585866	G	A	0.018	0.044	0.002	0.05	4e-17	0.374	70.762
PLT	rs76064941	T	C	-0.054	-0.181	0.006	0.19	1.7e-19	0.343	81.571
PLT	rs761841	C	T	0.014	0.033	0.002	0.048	1.7e-10	0.485	40.807
PLT	rs7630419	A	G	-0.015	0.031	0.002	0.047	5.8e-13	0.516	51.909
PLT	rs7641325	A	G	-0.036	0.008	0.002	0.049	3.4e-65	0.867	290.754
PLT	rs76445378	T	C	0.1	0.667	0.008	0.394	9.8e-33	0.0909	141.991
PLT	rs76496105	G	C	-0.028	-0.095	0.004	0.075	1.3e-14	0.207	59.32
PLT	rs7660913	C	G	0.028	0.119	0.004	0.104	2.8e-10	0.254	39.816
PLT	rs7671752	T	C	-0.015	0.026	0.002	0.051	1.2e-12	0.608	50.425
PLT	rs76859665	T	G	-0.034	-0.137	0.005	0.176	9.8e-10	0.434	37.368
PLT	rs7705526	A	C	0.044	-0.043	0.002	0.05	3.4e-82	0.398	368.812
PLT	rs77338166	G	A	-0.025	0.077	0.004	0.117	6.3e-09	0.513	33.74
PLT	rs77494014	T	A	0.022	-0.029	0.004	0.062	8.1e-09	0.643	33.25
PLT	rs7760090	G	A	-0.023	0.049	0.003	0.058	1.2e-17	0.395	73.133
PLT	rs777490	T	C	-0.015	0.05	0.002	0.049	3.1e-10	0.313	39.633
PLT	rs77808283	A	G	0.048	0.035	0.006	0.204	3.3e-18	0.865	75.705
PLT	rs7789916	A	G	-0.021	-0.03	0.002	0.054	5.6e-19	0.581	79.208
PLT	rs78120948	GTTTA	G	-0.022	0.026	0.002	0.048	2e-24	0.588	104.037
PLT	rs78157248	C	T	0.028	0.236	0.004	0.137	2.2e-11	0.0859	44.758
PLT	rs7830416	A	T	0.02	-0.017	0.003	0.067	2.1e-10	0.804	40.413
PLT	rs7833924	G	A	0.042	0.019	0.002	0.048	2.1e-85	0.687	383.587
PLT	rs78376243	T	C	0.02	0.04	0.003	0.075	1.7e-11	0.591	45.296
PLT	rs7843024	A	G	0.016	0.034	0.002	0.067	1.3e-13	0.613	54.862
PLT	rs7851531	G	A	-0.012	-0.033	0.002	0.05	4.8e-08	0.509	29.797
PLT	rs7860776	A	G	-0.036	-0.044	0.002	0.052	8.9e-50	0.39	220.043
PLT	rs78909033	A	G	0.062	0.134	0.003	0.07	1.7e-91	0.0554	411.494
PLT	rs79007502	C	T	0.091	0.259	0.005	0.209	2.7e-62	0.215	277.459
PLT	rs7912685	C	T	0.021	0.048	0.003	0.058	3e-12	0.411	48.666
PLT	rs7920539	T	C	-0.013	0.13	0.002	0.047	1.5e-09	0.00607	36.476
PLT	rs7937770	C	T	-0.014	-0.075	0.002	0.047	1.2e-10	0.111	41.492
PLT	rs79541578	A	G	-0.02	-0.113	0.003	0.053	3.7e-15	0.0349	61.837
PLT	rs796004	T	C	0.015	0.041	0.002	0.054	8.6e-10	0.44	37.618
PLT	rs79716587	A	G	-0.022	-0.062	0.003	0.085	4.5e-12	0.468	47.877
PLT	rs80012730	C	A	-0.042	0.051	0.004	0.079	4.7e-25	0.513	106.903
PLT	rs80054178	C	T	0.129	0.265	0.007	0.252	4.2e-73	0.294	327.057
PLT	rs80143037	G	A	0.076	0.053	0.004	0.072	2.5e-84	0.461	378.645
PLT	rs8049394	A	G	-0.022	-0.028	0.002	0.059	5e-20	0.64	83.985
PLT	rs8050500	C	T	0.018	0.075	0.002	0.047	1.1e-16	0.113	68.776
PLT	rs8056774	T	A	0.017	0.062	0.003	0.06	2.4e-09	0.296	35.645
PLT	rs8071834	C	T	0.013	-0.024	0.002	0.047	2.4e-09	0.612	35.623
PLT	rs8072157	A	T	-0.02	0.008	0.003	0.059	1.4e-14	0.888	59.26
PLT	rs8098454	T	C	0.025	0.024	0.004	0.087	1.3e-11	0.783	45.824
PLT	rs8106212	T	C	-0.091	0.098	0.01	0.246	4.1e-20	0.691	84.38
PLT	rs8129054	G	A	0.02	-0.056	0.002	0.054	3.4e-16	0.298	66.581
PLT	rs8178824	T	C	0.1	0.136	0.006	0.243	3.2e-59	0.576	263.358
PLT	rs855791	G	A	-0.028	0.03	0.002	0.049	7e-38	0.537	165.525
PLT	rs858516	T	C	-0.016	0.038	0.002	0.048	1.8e-14	0.437	58.709
PLT	rs882405	A	G	-0.026	0.029	0.002	0.049	4e-33	0.554	143.742
PLT	rs896156	C	T	-0.035	0.054	0.004	0.078	5.2e-21	0.485	88.45
PLT	rs9260012	G	A	0.031	0.115	0.002	0.05	3.2e-43	0.0208	190.015
PLT	rs9264781	A	C	-0.045	0.309	0.008	0.172	3.3e-09	0.0731	35.018
PLT	rs9266658	A	G	0.059	0.12	0.003	0.054	4.4e-96	0.0265	432.586
PLT	rs9294458	A	G	-0.012	-0.047	0.002	0.047	2.4e-08	0.319	31.165
PLT	rs9299006	A	G	-0.099	0.325	0.011	0.215	6.1e-18	0.13	74.475
PLT	rs9371672	G	C	-0.013	0.018	0.002	0.05	5.9e-09	0.724	33.855
PLT	rs9376060	G	A	0.033	0.053	0.003	0.074	4.7e-38	0.478	166.335
PLT	rs9382146	A	G	-0.025	0.023	0.002	0.047	3.3e-32	0.634	139.592
PLT	rs9400379	G	A	0.019	-0.016	0.002	0.047	5.5e-19	0.733	79.258
PLT	rs9410195	T	C	-0.066	-0.004	0.004	0.122	1.9e-50	0.972	223.155
PLT	rs9429767	A	G	0.02	0.042	0.003	0.056	1.5e-13	0.45	54.581
PLT	rs9460100	C	T	-0.015	0.042	0.002	0.047	9.1e-13	0.374	51.022
PLT	rs949787	T	G	0.016	0.082	0.002	0.05	1.1e-11	0.101	46.132
PLT	rs950965	G	A	0.023	0.061	0.002	0.049	1.3e-25	0.217	109.382
PLT	rs9535495	T	C	-0.014	-0.003	0.002	0.047	1.7e-10	0.952	40.733
PLT	rs963997	G	A	-0.014	0.004	0.002	0.047	2.3e-09	0.939	35.683
PLT	rs964184	C	G	0.037	-0.009	0.003	0.067	2.6e-32	0.891	140.046
PLT	rs9704476	C	T	-0.015	0.006	0.002	0.049	2.2e-12	0.898	49.316
PLT	rs9809116	G	A	0.02	-0.005	0.002	0.05	1.7e-20	0.925	86.136
PLT	rs9829114	A	G	-0.023	0.038	0.002	0.048	5.9e-26	0.424	111.022
PLT	rs9843122	T	C	-0.016	0.004	0.003	0.059	5.3e-09	0.941	34.078
PLT	rs9879207	C	T	0.017	0.058	0.003	0.059	7.8e-10	0.33	37.822
PLT	rs9916458	A	G	0.024	-0.03	0.003	0.054	5.4e-20	0.577	83.838
PLT	rs9919955	C	G	-0.029	0.03	0.003	0.071	8.9e-25	0.67	105.623
PLT	rs9947269	C	T	0.031	-0.038	0.003	0.064	3e-23	0.555	98.636
PLT	rs9950562	T	C	-0.015	-0.091	0.002	0.047	4.6e-12	0.0536	47.862

## Sheet: MPV on CD
Supplementary Table 1. SNPs used as valid instrumental variables for MPV on CD
Exposure	SNP	Effect_allele	Other_allele	Beta.exposure	Beta.outcome	Se.exposure	Se.outcome	Pval.exposure	Pval.outcome	F
MPV	rs10021661	G	A	0.014	0.028	0.002	0.047	5.2e-11	0.557	43.091
MPV	rs10070207	T	G	-0.015	0.02	0.003	0.058	7.3e-09	0.726	33.45
MPV	rs10113898	G	A	-0.013	-0.021	0.002	0.049	1.1e-09	0.675	37.087
MPV	rs10237268	C	A	-0.021	0.034	0.004	0.089	2.2e-08	0.7	31.283
MPV	rs10418205	G	A	0.02	-0.096	0.002	0.052	5.3e-21	0.0633	88.403
MPV	rs10438711	T	A	-0.013	0.144	0.002	0.06	2.5e-08	0.0166	31.024
MPV	rs1047891	A	C	0.03	-0.093	0.002	0.05	3.5e-43	0.0637	189.829
MPV	rs1052025	G	A	0.043	0.005	0.004	0.105	4.6e-23	0.96	97.802
MPV	rs1059196	T	C	0.049	0.009	0.002	0.053	1.5e-93	0.871	420.949
MPV	rs10771511	C	T	0.073	0.021	0.002	0.047	1e-200	0.661	1314.32
MPV	rs10773982	A	G	0.013	-0.031	0.002	0.048	3.5e-09	0.522	34.897
MPV	rs10777748	G	T	-0.013	-0.005	0.002	0.062	4.3e-08	0.941	29.992
MPV	rs10789114	C	T	-0.019	-0.041	0.002	0.053	2.3e-18	0.448	76.443
MPV	rs10813766	G	T	-0.055	-0.017	0.002	0.05	1.2e-141	0.73	641.964
MPV	rs10865130	G	C	0.021	-0.078	0.002	0.051	1.6e-21	0.127	90.819
MPV	rs10876550	A	G	-0.093	0.031	0.002	0.051	1e-200	0.535	2089.22
MPV	rs10894020	C	T	-0.014	-0.029	0.002	0.056	1.2e-10	0.603	41.442
MPV	rs10896024	G	A	-0.031	0.097	0.002	0.048	2.6e-49	0.0437	217.88
MPV	rs10961948	C	T	-0.016	-0.042	0.003	0.062	1.4e-08	0.506	32.24
MPV	rs10970979	G	A	0.045	0.151	0.002	0.057	4.1e-90	0.00741	405.205
MPV	rs11071720	C	T	-0.058	-0.003	0.002	0.049	1.5e-148	0.947	673.809
MPV	rs11072496	T	C	0.026	0.02	0.003	0.069	7.8e-20	0.771	83.107
MPV	rs11075750	G	A	-0.02	-0.091	0.002	0.048	3.9e-20	0.0586	84.471
MPV	rs11082304	T	G	0.045	0.053	0.002	0.047	5.7e-107	0.267	482.63
MPV	rs11098323	A	G	0.015	-0.065	0.002	0.048	3.8e-12	0.171	48.244
MPV	rs11121012	G	A	-0.031	-0.023	0.002	0.049	1.5e-46	0.636	205.257
MPV	rs11121529	G	C	0.082	0.08	0.003	0.078	4.3e-144	0.302	653.292
MPV	rs11126079	C	G	-0.026	0.055	0.002	0.049	3.1e-34	0.258	148.87
MPV	rs11128264	T	C	-0.013	0.014	0.002	0.048	4.9e-10	0.764	38.733
MPV	rs111304587	G	T	-0.044	-0.111	0.004	0.07	5.5e-33	0.114	143.13
MPV	rs111592250	A	G	0.02	-0.013	0.003	0.065	3.4e-10	0.839	39.421
MPV	rs11160085	C	T	-0.017	0.049	0.002	0.055	2.7e-14	0.368	57.913
MPV	rs111631653	A	T	0.071	0.157	0.008	0.16	2.9e-19	0.328	80.51
MPV	rs11167171	CAAAACACCCA	C	-0.015	0.031	0.002	0.048	1.5e-11	0.513	45.585
MPV	rs11168256	G	A	-0.018	-0.047	0.002	0.052	1.7e-15	0.369	63.362
MPV	rs11175492	G	A	-0.078	0.019	0.003	0.086	2.2e-122	0.829	553.5
MPV	rs11186859	G	C	0.013	0.07	0.002	0.055	6e-09	0.202	33.819
MPV	rs112100699	T	C	0.015	0.001	0.003	0.072	2.4e-08	0.987	31.172
MPV	rs11229075	C	A	-0.03	0.064	0.002	0.051	6.3e-38	0.211	165.756
MPV	rs11245346	C	G	0.022	-0.137	0.003	0.075	2.8e-15	0.0663	62.401
MPV	rs11246328	C	T	-0.018	-0.103	0.002	0.048	4.2e-18	0.0314	75.23
MPV	rs11247735	A	G	-0.013	-0.054	0.002	0.048	1.2e-10	0.254	41.439
MPV	rs112503499	A	G	0.02	-0.032	0.002	0.05	4.4e-21	0.528	88.766
MPV	rs1126643	T	C	-0.012	0.033	0.002	0.048	7.8e-09	0.494	33.331
MPV	rs11267024	T	C	0.013	-0.067	0.002	0.054	1e-08	0.211	32.795
MPV	rs112683685	C	T	0.02	-0.013	0.002	0.05	1.3e-19	0.789	82.076
MPV	rs112744251	T	C	-0.028	-0.007	0.004	0.11	4.9e-11	0.95	43.212
MPV	rs113401351	C	G	-0.071	-0.131	0.008	0.191	2.2e-20	0.494	85.565
MPV	rs113919063	A	G	-0.056	0.116	0.007	0.15	3.3e-16	0.44	66.604
MPV	rs114132417	A	C	0.055	0.169	0.009	0.209	5.1e-10	0.417	38.633
MPV	rs11430387	TG	T	-0.02	-0.114	0.003	0.081	3e-10	0.158	39.679
MPV	rs114694170	C	T	-0.14	0.063	0.004	0.102	1e-200	0.539	1018.99
MPV	rs114968084	A	G	0.086	-0.025	0.006	0.189	2.6e-42	0.895	185.807
MPV	rs115060008	C	A	-0.019	0.067	0.004	0.082	4.6e-08	0.414	29.862
MPV	rs115486862	C	T	0.045	-0.104	0.007	0.234	1.6e-11	0.659	45.39
MPV	rs1158569	C	A	-0.041	-0.028	0.002	0.047	3.7e-87	0.548	391.589
MPV	rs11585858	A	C	-0.026	0.002	0.002	0.056	1.6e-26	0.972	113.568
MPV	rs116027976	G	A	0.08	-0.143	0.008	0.183	2.1e-26	0.435	113.027
MPV	rs11604127	T	C	-0.12	0	0.002	0.052	1e-200	0.998	2396.25
MPV	rs11605726	G	C	-0.015	-0.062	0.003	0.056	5.1e-09	0.273	34.168
MPV	rs11615745	T	C	-0.09	-0.113	0.007	0.18	3.5e-35	0.53	153.156
MPV	rs11637949	G	A	0.016	0.052	0.002	0.053	9.4e-11	0.334	41.937
MPV	rs11663341	A	T	0.015	0.033	0.002	0.051	6.3e-10	0.517	38.233
MPV	rs11667509	C	G	0.069	-0.051	0.002	0.049	1e-200	0.292	1034.36
MPV	rs116735454	C	T	-0.136	-0.141	0.006	0.23	4.6e-124	0.539	561.189
MPV	rs116853700	A	G	-0.056	-0.14	0.005	0.102	2.2e-29	0.169	126.631
MPV	rs11702425	C	T	-0.014	-0.071	0.002	0.05	2.7e-10	0.162	39.912
MPV	rs117082311	A	G	-0.043	0.043	0.007	0.187	1e-09	0.819	37.305
MPV	rs11711320	T	C	0.02	0.147	0.002	0.06	1.2e-16	0.0139	68.603
MPV	rs117128711	T	C	-0.052	0.351	0.006	0.303	2.7e-19	0.246	80.621
MPV	rs11714248	A	G	-0.014	0.016	0.002	0.05	8.3e-12	0.744	46.696
MPV	rs117265604	G	C	-0.045	-0.05	0.006	0.131	3.1e-15	0.704	62.184
MPV	rs11734099	A	G	-0.104	0.121	0.003	0.06	1e-200	0.0441	1497.78
MPV	rs11736602	T	C	0.021	-0.047	0.002	0.051	1.2e-18	0.352	77.676
MPV	rs11736838	C	G	-0.024	0.058	0.002	0.056	3.6e-28	0.3	121.112
MPV	rs11756806	T	C	0.041	-0.067	0.003	0.064	7.3e-35	0.293	151.723
MPV	rs11765436	A	T	-0.015	-0.097	0.002	0.053	2.3e-12	0.0657	49.194
MPV	rs11775560	G	A	0.017	-0.021	0.003	0.059	1.5e-10	0.719	41.065
MPV	rs118001372	T	C	0.034	0.039	0.004	0.093	1.5e-14	0.671	59.058
MPV	rs118033845	A	G	0.068	-0.035	0.006	0.11	1e-32	0.753	141.893
MPV	rs118062113	A	T	0.067	-0.07	0.01	0.162	2.6e-12	0.664	48.971
MPV	rs118062269	G	A	0.039	-0.064	0.002	0.059	7.6e-57	0.279	252.437
MPV	rs118101132	T	C	-0.022	0.01	0.004	0.084	3.2e-10	0.907	39.542
MPV	rs11817128	G	A	0.042	-0.196	0.006	0.099	2.5e-14	0.0489	58.124
MPV	rs11898764	T	C	-0.025	0.159	0.002	0.064	3e-27	0.0135	116.935
MPV	rs11915545	G	A	0.105	0.013	0.003	0.068	1e-200	0.842	1307.19
MPV	rs11993233	G	A	-0.031	0.019	0.002	0.048	3.4e-49	0.696	217.389
MPV	rs12033187	T	C	-0.016	0.022	0.002	0.049	1.8e-14	0.658	58.767
MPV	rs12041331	A	G	-0.081	-0.275	0.004	0.106	8e-109	0.00933	491.147
MPV	rs12121085	T	G	-0.011	0	0.002	0.048	3.4e-08	0.998	30.482
MPV	rs12148524	C	G	-0.022	-0.004	0.003	0.069	2.5e-12	0.951	49.053
MPV	rs1217414	A	G	0.013	-0.057	0.002	0.054	7.3e-09	0.289	33.444
MPV	rs12418931	A	C	-0.016	-0.009	0.002	0.048	8.1e-14	0.846	55.771
MPV	rs12442280	G	C	0.016	0.037	0.002	0.048	3.9e-13	0.439	52.681
MPV	rs12445050	T	C	0.055	-0.029	0.003	0.07	1.2e-74	0.674	334.218
MPV	rs12454829	A	C	0.039	-0.047	0.003	0.064	6.4e-37	0.461	161.119
MPV	rs1255263	C	G	-0.024	-0.034	0.003	0.074	8.8e-19	0.648	78.305
MPV	rs12637288	A	G	0.017	0.032	0.002	0.047	2.8e-17	0.5	71.508
MPV	rs12670684	G	A	-0.043	0.054	0.004	0.072	1.9e-30	0.454	131.518
MPV	rs12684581	G	T	-0.015	0.035	0.002	0.048	1.6e-11	0.464	45.432
MPV	rs12712869	C	A	-0.011	-0.03	0.002	0.048	4.4e-08	0.534	29.96
MPV	rs12815671	T	C	0.023	-0.054	0.003	0.067	1.6e-12	0.418	49.921
MPV	rs12893404	T	C	-0.021	-0.065	0.002	0.049	8.4e-21	0.186	87.508
MPV	rs12935775	A	G	-0.02	-0.035	0.002	0.054	7e-21	0.519	87.865
MPV	rs12979144	A	G	0.022	-0.051	0.002	0.047	2.9e-25	0.281	107.84
MPV	rs12989123	C	T	0.023	0.014	0.004	0.086	8.9e-09	0.87	33.061
MPV	rs13061631	C	T	-0.145	0.053	0.002	0.054	1e-200	0.321	4325.87
MPV	rs13224082	T	A	0.029	-0.049	0.002	0.057	7.4e-34	0.392	147.129
MPV	rs13231886	A	G	-0.018	0.063	0.002	0.047	2.2e-18	0.181	76.513
MPV	rs13233747	A	G	-0.023	-0.018	0.002	0.048	1.8e-27	0.713	117.948
MPV	rs13243012	C	T	0.011	0.03	0.002	0.047	2.6e-08	0.526	30.971
MPV	rs13257521	G	C	0.021	0.106	0.003	0.061	5.7e-16	0.0841	65.544
MPV	rs13257813	A	G	-0.023	0.048	0.002	0.049	4.5e-25	0.33	106.987
MPV	rs1328599	T	G	0.046	-0.064	0.004	0.092	1.1e-32	0.486	141.797
MPV	rs1332835	T	G	-0.014	0.113	0.002	0.053	1.3e-09	0.0319	36.835
MPV	rs1369236	G	A	-0.05	-0.215	0.004	0.084	1.3e-43	0.0108	191.759
MPV	rs138062434	A	G	0.23	-0.168	0.009	0.42	6.9e-144	0.689	652.348
MPV	rs1385452	T	G	-0.012	-0.058	0.002	0.05	1.8e-08	0.252	31.722
MPV	rs138765721	A	G	-0.034	-0.119	0.006	0.127	3.8e-08	0.351	30.252
MPV	rs139435626	C	A	-0.054	-0.031	0.008	0.163	5.9e-12	0.85	47.356
MPV	rs140643807	C	G	-0.071	0.045	0.005	0.145	7.4e-48	0.758	211.233
MPV	rs141913613	T	C	-0.161	0.21	0.013	0.254	1.9e-35	0.407	154.388
MPV	rs142518196	G	A	0.061	0.171	0.006	0.143	3.7e-22	0.231	93.666
MPV	rs142848478	A	G	0.069	-0.307	0.007	0.332	4.2e-22	0.355	93.431
MPV	rs1429271	C	T	0.024	-0.09	0.003	0.089	3.1e-14	0.309	57.656
MPV	rs143858253	C	T	0.029	-0.443	0.004	0.154	7.3e-14	0.00398	55.994
MPV	rs146337807	T	C	0.279	-0.045	0.005	0.119	1e-200	0.704	3631.24
MPV	rs146442523	G	T	0.014	-0.022	0.002	0.05	7.3e-10	0.67	37.926
MPV	rs146512122	A	G	-0.027	0.089	0.004	0.132	9.8e-11	0.498	41.869
MPV	rs146818600	T	C	-0.038	0.204	0.004	0.141	4.5e-21	0.149	88.748
MPV	rs1476096	C	A	-0.027	-0.018	0.002	0.049	1.7e-39	0.714	172.933
MPV	rs147886588	G	C	0.026	-0.065	0.003	0.054	7.2e-21	0.227	87.812
MPV	rs149039920	A	G	0.13	0.35	0.009	0.15	1.9e-51	0.02	227.721
MPV	rs149511257	A	G	0.091	0.038	0.012	0.186	1e-14	0.838	59.9
MPV	rs151234	C	G	-0.063	0.069	0.003	0.071	1.2e-95	0.336	430.566
MPV	rs1518991	T	C	-0.019	0.025	0.002	0.047	1.3e-20	0.598	86.601
MPV	rs152197	T	C	-0.016	-0.027	0.003	0.056	1.1e-09	0.625	37.118
MPV	rs156355	C	T	0.06	0.066	0.002	0.048	2.5e-175	0.171	796.935
MPV	rs1569419	C	T	0.03	0.046	0.002	0.051	3.6e-34	0.371	148.56
MPV	rs1630694	C	G	0.051	0.11	0.005	0.094	2.1e-25	0.24	108.478
MPV	rs1654425	C	T	0.058	0.059	0.003	0.072	1e-96	0.414	435.556
MPV	rs16853239	C	T	0.038	-0.033	0.004	0.112	2.1e-22	0.77	94.799
MPV	rs16862648	C	T	-0.017	0.085	0.002	0.056	3.6e-13	0.131	52.845
MPV	rs16982339	G	A	-0.021	0.034	0.003	0.055	1.2e-15	0.538	63.993
MPV	rs17037388	G	A	0.021	0.065	0.003	0.066	5.6e-14	0.329	56.517
MPV	rs17068850	G	A	-0.028	-0.013	0.003	0.054	1.8e-26	0.814	113.398
MPV	rs17256211	G	A	0.016	0.012	0.002	0.051	4.5e-14	0.813	56.949
MPV	rs1736150	A	G	-0.019	-0.094	0.002	0.048	2e-19	0.0485	81.288
MPV	rs17382437	G	C	0.034	0.046	0.006	0.089	1.2e-09	0.604	36.938
MPV	rs174544	A	C	-0.05	0.039	0.002	0.048	2.1e-112	0.418	507.594
MPV	rs17572109	A	G	-0.037	0.039	0.002	0.064	9.6e-53	0.546	233.628
MPV	rs17581728	T	C	0.02	-0.11	0.002	0.061	2e-16	0.0706	67.635
MPV	rs17593311	C	G	0.044	0.551	0.007	0.201	3.1e-09	0.0061	35.112
MPV	rs1768584	G	A	-0.113	-0.014	0.002	0.047	1e-200	0.775	2939.12
MPV	rs17726337	C	G	-0.087	-0.257	0.005	0.212	1.1e-56	0.225	251.651
MPV	rs17758695	T	C	-0.083	0.006	0.006	0.115	2.1e-42	0.962	186.278
MPV	rs17793086	G	T	-0.042	0.114	0.003	0.095	4.1e-36	0.228	157.423
MPV	rs17853159	A	G	-0.044	0.085	0.004	0.086	5.6e-32	0.323	138.517
MPV	rs182120	C	A	-0.016	0.002	0.002	0.055	5.7e-12	0.97	47.444
MPV	rs183583130	T	G	0.039	0.058	0.007	0.136	2.7e-08	0.671	30.924
MPV	rs184885436	T	C	-0.081	0.899	0.009	0.368	9.9e-18	0.0145	73.525
MPV	rs185465848	G	A	0.28	-0.179	0.011	0.27	1.4e-131	0.508	595.692
MPV	rs1865761	C	T	0.086	-0.057	0.002	0.047	1e-200	0.226	1754.55
MPV	rs187595051	A	T	-0.035	0.166	0.005	0.198	1.3e-11	0.403	45.883
MPV	rs1883258	T	G	0.038	0.015	0.002	0.05	3.7e-73	0.763	327.32
MPV	rs1981150	T	C	-0.027	-0.015	0.003	0.082	6.4e-17	0.858	69.847
MPV	rs198215	A	C	-0.032	-0.039	0.003	0.06	1.4e-28	0.514	122.98
MPV	rs2005277	C	T	-0.012	0	0.002	0.047	3.5e-09	0.997	34.868
MPV	rs200838	C	A	-0.042	-0.164	0.002	0.049	1e-93	0.0009	421.762
MPV	rs2014511	A	G	-0.072	0.212	0.006	0.204	6.8e-36	0.299	156.431
MPV	rs2038479	A	C	0.129	-0.012	0.003	0.057	1e-200	0.84	2522.52
MPV	rs2048084	T	G	0.016	0.06	0.002	0.051	1.4e-14	0.238	59.187
MPV	rs2051105	A	G	-0.017	0.049	0.002	0.048	5.4e-16	0.307	65.641
MPV	rs2057149	T	C	-0.035	-0.09	0.002	0.056	3.5e-58	0.109	258.6
MPV	rs206015	A	G	0.052	-0.035	0.003	0.089	1.9e-65	0.696	291.938
MPV	rs2075511	C	A	-0.011	0.054	0.002	0.047	2.4e-08	0.251	31.108
MPV	rs2121736	G	A	-0.026	0.001	0.002	0.056	8.2e-27	0.98	114.912
MPV	rs2233713	C	A	-0.014	-0.008	0.002	0.047	3e-11	0.863	44.159
MPV	rs2244700	G	A	-0.029	-0.09	0.002	0.048	1.2e-44	0.0612	196.574
MPV	rs2289839	T	C	-0.037	0.245	0.004	0.148	1.1e-16	0.0966	68.742
MPV	rs2304281	A	G	-0.018	0.03	0.003	0.059	4.6e-12	0.606	47.833
MPV	rs231179	A	G	-0.012	0.069	0.002	0.047	9.6e-09	0.143	32.916
MPV	rs234108	A	G	0.016	0.03	0.002	0.048	2.8e-14	0.532	57.845
MPV	rs246454	A	C	0.014	-0.014	0.002	0.049	4.9e-11	0.771	43.23
MPV	rs2505084	A	G	-0.011	-0.002	0.002	0.047	4.8e-08	0.968	29.785
MPV	rs2509814	T	G	-0.041	0.075	0.003	0.061	1.7e-49	0.217	218.781
MPV	rs2516471	A	G	-0.125	0.011	0.004	0.07	1.3e-186	0.875	848.877
MPV	rs2520099	C	T	-0.043	0.047	0.002	0.048	1.5e-76	0.324	342.922
MPV	rs2532252	G	A	-0.03	-0.127	0.002	0.085	3.5e-35	0.136	153.189
MPV	rs2555216	T	G	0.022	-0.095	0.003	0.063	4e-18	0.13	75.33
MPV	rs2594950	C	G	-0.013	-0.05	0.002	0.052	1.5e-09	0.335	36.489
MPV	rs2647908	A	G	0.014	-0.05	0.002	0.048	1e-10	0.306	41.818
MPV	rs2659582	A	G	0.016	-0.004	0.002	0.049	9.5e-14	0.938	55.473
MPV	rs2691475	A	G	0.02	-0.024	0.002	0.048	8.9e-21	0.613	87.391
MPV	rs2700973	A	G	0.012	0.021	0.002	0.047	7.7e-09	0.653	33.359
MPV	rs2709865	C	T	0.07	-0.064	0.004	0.152	3e-58	0.677	258.854
MPV	rs2723242	G	A	0.017	-0.025	0.002	0.056	1.4e-12	0.65	50.202
MPV	rs2723261	T	C	0.017	0.093	0.002	0.047	5.9e-15	0.0484	60.923
MPV	rs2730347	T	A	-0.019	-0.089	0.003	0.069	6.7e-09	0.198	33.615
MPV	rs2789422	A	G	0.03	0.013	0.002	0.047	3.1e-47	0.782	208.361
MPV	rs2800446	A	T	-0.024	0.022	0.003	0.059	2.7e-18	0.704	76.087
MPV	rs2802727	T	C	0.016	0.042	0.003	0.069	1.4e-08	0.541	32.223
MPV	rs2802839	T	G	-0.034	0.063	0.002	0.049	4.8e-57	0.197	253.378
MPV	rs2816621	T	A	-0.044	0.005	0.002	0.05	2.4e-80	0.92	360.331
MPV	rs2834735	C	T	-0.014	0.022	0.002	0.049	1.6e-10	0.65	40.9
MPV	rs28396651	G	A	0.032	-0.038	0.002	0.047	4.4e-53	0.421	235.207
MPV	rs28437451	A	G	0.053	0.177	0.008	0.121	1.6e-12	0.145	49.971
MPV	rs2850379	A	C	-0.022	0.001	0.002	0.047	2.9e-25	0.987	107.85
MPV	rs2856650	A	G	0.019	-0.098	0.002	0.055	1.8e-17	0.0766	72.371
MPV	rs2857464	C	A	0.031	-0.056	0.002	0.06	1.6e-35	0.35	154.721
MPV	rs28594922	G	A	-0.018	0.054	0.002	0.049	1.7e-14	0.276	58.813
MPV	rs28681431	A	G	0.022	0.045	0.003	0.061	1.9e-18	0.466	76.778
MPV	rs287899	T	C	-0.013	-0.056	0.002	0.062	9.5e-09	0.372	32.945
MPV	rs2950387	C	T	-0.079	-0.075	0.002	0.051	1e-200	0.142	1443.91
MPV	rs2982505	C	T	-0.017	0.063	0.003	0.056	6.5e-09	0.26	33.683
MPV	rs3013439	G	T	0.024	-0.172	0.002	0.048	3.3e-33	0.000351	144.132
MPV	rs34086966	A	G	-0.034	0.154	0.006	0.25	1.6e-08	0.537	31.885
MPV	rs34346558	C	A	-0.035	0.069	0.003	0.06	1e-42	0.25	187.645
MPV	rs34350312	A	T	0.031	0	0.003	0.054	2.2e-31	0.994	135.803
MPV	rs34404183	C	T	-0.012	-0.028	0.002	0.047	6.5e-09	0.543	33.671
MPV	rs34415062	A	G	-0.024	-0.039	0.003	0.061	3.9e-19	0.523	79.9
MPV	rs34426467	A	T	0.018	0.012	0.002	0.048	9.3e-19	0.802	78.21
MPV	rs34592828	A	G	0.273	-0.107	0.005	0.119	1e-200	0.369	2978.03
MPV	rs34736275	A	G	-0.014	-0.003	0.002	0.052	3.2e-11	0.96	44.04
MPV	rs34978408	A	C	0.021	-0.111	0.003	0.07	7e-16	0.113	65.14
MPV	rs35013380	G	A	-0.012	0.098	0.002	0.05	4.5e-08	0.0469	29.917
MPV	rs35150201	G	T	-0.022	0.064	0.002	0.048	1.9e-26	0.178	113.257
MPV	rs35188965	T	C	-0.037	-0.009	0.002	0.049	2e-71	0.846	319.38
MPV	rs35258120	A	G	-0.031	0.029	0.003	0.057	1.1e-31	0.607	137.212
MPV	rs35308612	C	T	0.045	0.016	0.008	0.137	2e-08	0.905	31.468
MPV	rs35715610	AC	A	0.018	0.03	0.002	0.047	1.1e-18	0.52	77.863
MPV	rs36083909	A	G	-0.019	-0.051	0.003	0.075	3e-09	0.493	35.208
MPV	rs363064	T	C	0.027	-0.058	0.002	0.048	7.2e-33	0.229	142.61
MPV	rs373018	C	T	0.022	-0.017	0.002	0.048	4.2e-27	0.728	116.247
MPV	rs3754094	C	T	0.052	-0.096	0.006	0.126	2.5e-18	0.443	76.243
MPV	rs3767809	C	T	-0.043	-0.079	0.002	0.057	2e-68	0.166	305.58
MPV	rs3796008	A	G	0.021	-0.072	0.002	0.047	1.6e-24	0.127	104.451
MPV	rs3809547	G	C	-0.024	0.031	0.002	0.059	6.3e-23	0.596	97.197
MPV	rs3811604	T	A	-0.024	-0.081	0.004	0.126	3e-08	0.523	30.706
MPV	rs3816086	C	T	-0.015	0.059	0.002	0.047	2.5e-13	0.212	53.557
MPV	rs384	G	A	-0.026	-0.099	0.004	0.09	1.1e-09	0.274	37.099
MPV	rs3858637	G	T	-0.062	0.025	0.003	0.093	6.7e-81	0.791	362.849
MPV	rs3913814	T	A	-0.013	-0.008	0.002	0.055	3.7e-08	0.889	30.319
MPV	rs3918226	T	C	0.029	-0.019	0.004	0.092	4.7e-14	0.837	56.851
MPV	rs3924236	T	C	-0.034	-0.035	0.002	0.047	7.3e-64	0.464	284.651
MPV	rs41315846	C	T	-0.058	-0.035	0.002	0.047	2.3e-175	0.454	797.084
MPV	rs4236051	T	C	-0.231	0.106	0.011	0.195	5.2e-103	0.588	464.453
MPV	rs4238961	C	T	0.017	-0.002	0.002	0.048	2.2e-15	0.972	62.89
MPV	rs4255510	C	A	0.015	0.01	0.002	0.048	2.5e-13	0.836	53.555
MPV	rs4295278	T	C	-0.039	0.038	0.004	0.108	1.7e-18	0.728	77.008
MPV	rs4382936	C	A	0.013	-0.088	0.002	0.049	2.7e-09	0.0718	35.379
MPV	rs442472	T	C	-0.013	-0.08	0.002	0.057	2.1e-08	0.16	31.355
MPV	rs4500251	T	C	-0.014	-0.047	0.002	0.053	9.7e-09	0.381	32.907
MPV	rs4538653	C	G	0.046	0.084	0.002	0.054	3.5e-95	0.122	428.482
MPV	rs4639700	T	C	-0.015	0.05	0.002	0.049	2.3e-11	0.303	44.726
MPV	rs4700140	G	A	0.018	-0.058	0.002	0.048	1.4e-18	0.224	77.402
MPV	rs4711890	G	C	-0.039	0.01	0.002	0.053	3.3e-63	0.845	281.648
MPV	rs4786476	A	G	0.012	-0.019	0.002	0.048	1.2e-08	0.693	32.455
MPV	rs4814776	A	C	-0.071	-0.115	0.002	0.052	1e-200	0.0271	1064.46
MPV	rs4824112	G	A	-0.031	0.085	0.003	0.063	3.4e-33	0.179	144.115
MPV	rs4871499	G	T	0.012	-0.055	0.002	0.047	9.9e-09	0.247	32.87
MPV	rs4909945	C	T	-0.031	0.057	0.002	0.05	1.3e-44	0.255	196.334
MPV	rs4921105	G	A	0.02	0.01	0.003	0.08	3.4e-11	0.904	43.913
MPV	rs4925750	C	T	-0.073	-0.061	0.002	0.051	1e-200	0.231	1111.8
MPV	rs4941565	G	T	-0.03	-0.043	0.002	0.051	3.4e-44	0.404	194.467
MPV	rs4961376	T	G	0.015	0.037	0.002	0.056	4.2e-10	0.512	39.031
MPV	rs4970966	T	G	0.016	0.109	0.002	0.058	1.4e-10	0.0601	41.136
MPV	rs4972699	C	G	0.038	0.001	0.005	0.15	6.1e-14	0.995	56.338
MPV	rs4980840	A	G	0.015	-0.005	0.003	0.065	9.4e-09	0.943	32.957
MPV	rs504082	T	G	-0.014	-0.022	0.002	0.048	1.5e-09	0.651	36.477
MPV	rs511141	A	G	-0.013	0.016	0.002	0.048	2.8e-09	0.745	35.337
MPV	rs517967	G	T	0.137	0.025	0.002	0.047	1e-200	0.592	4472.09
MPV	rs55672401	T	C	-0.063	-0.086	0.008	0.372	7.9e-17	0.817	69.439
MPV	rs55709369	A	G	0.031	0.062	0.005	0.14	1e-10	0.658	41.812
MPV	rs55796201	T	C	-0.064	-0.065	0.005	0.148	3.5e-36	0.658	157.736
MPV	rs55874505	G	T	0.024	-0.071	0.002	0.047	8.1e-30	0.133	128.642
MPV	rs55903042	A	G	0.015	0.097	0.002	0.054	1.1e-10	0.073	41.563
MPV	rs55905547	G	A	-0.072	-0.074	0.003	0.053	1e-163	0.161	743.572
MPV	rs56094005	G	A	0.062	0.209	0.005	0.112	1.1e-34	0.0613	150.844
MPV	rs56094988	C	G	-0.022	-0.011	0.004	0.099	1.6e-09	0.913	36.432
MPV	rs56106611	G	T	-0.24	0.519	0.008	0.395	4e-193	0.189	878.799
MPV	rs56116444	G	T	-0.032	-0.282	0.004	0.125	2e-16	0.0235	67.576
MPV	rs56125990	G	A	0.022	-0.008	0.003	0.067	3.9e-14	0.911	57.235
MPV	rs56133113	G	A	-0.039	0.027	0.003	0.062	3.7e-34	0.662	148.514
MPV	rs56287412	C	T	0.017	-0.053	0.002	0.048	8e-17	0.275	69.4
MPV	rs5749169	C	T	-0.019	0.019	0.003	0.074	2e-09	0.8	35.931
MPV	rs5757946	G	A	0.014	0.023	0.002	0.048	2.2e-10	0.63	40.254
MPV	rs57581963	A	G	0.016	-0.018	0.002	0.051	3.3e-13	0.724	53.044
MPV	rs5758910	C	G	-0.032	0.078	0.002	0.053	1.8e-46	0.142	204.868
MPV	rs57843631	T	C	0.256	-0.201	0.008	0.284	1e-200	0.479	1079.53
MPV	rs57935882	C	G	-0.042	-0.119	0.004	0.119	4.1e-33	0.316	143.724
MPV	rs583306	T	C	-0.047	0.02	0.002	0.062	1.6e-90	0.74	407.099
MPV	rs58761612	A	G	-0.026	0.131	0.004	0.087	1.2e-11	0.133	46.023
MPV	rs590820	G	A	0.013	0.015	0.002	0.047	4.9e-10	0.746	38.706
MPV	rs594164	C	A	-0.017	-0.036	0.002	0.051	7.6e-16	0.478	64.971
MPV	rs59425973	T	TG	0.037	-0.032	0.002	0.049	8.5e-68	0.515	302.71
MPV	rs6031849	T	G	0.029	0	0.002	0.055	3.4e-37	0.998	162.383
MPV	rs603424	A	G	-0.06	0.016	0.003	0.074	2.2e-107	0.833	484.509
MPV	rs60371757	A	T	-0.031	0.059	0.003	0.051	4.2e-30	0.241	129.943
MPV	rs60408013	C	T	0.015	-0.055	0.002	0.048	1.6e-12	0.25	49.877
MPV	rs6065	T	C	-0.05	-0.045	0.004	0.077	1.2e-37	0.563	164.537
MPV	rs60695258	T	C	-0.02	0.153	0.002	0.048	5.3e-22	0.00142	92.982
MPV	rs6070930	T	C	0.019	0.128	0.003	0.075	9.5e-10	0.0864	37.415
MPV	rs60757417	G	C	0.113	-0.095	0.004	0.08	3.2e-148	0.234	672.295
MPV	rs6081569	C	G	0.025	0.111	0.002	0.052	9.7e-32	0.0318	137.438
MPV	rs61009920	A	C	-0.052	0.023	0.003	0.058	3.3e-67	0.691	299.97
MPV	rs61269268	C	A	-0.04	-0.069	0.003	0.056	9e-49	0.214	215.416
MPV	rs614591	G	A	-0.019	-0.046	0.002	0.059	1.4e-14	0.433	59.216
MPV	rs616008	T	C	-0.013	0.044	0.002	0.05	1.3e-09	0.374	36.869
MPV	rs61607560	T	C	-0.034	-0.116	0.003	0.07	1.4e-32	0.0948	141.339
MPV	rs61732193	T	C	0.039	0.091	0.006	0.248	1.5e-10	0.713	41.025
MPV	rs61751937	C	G	0.055	-0.261	0.006	0.118	1.7e-19	0.0269	81.51
MPV	rs61830291	C	A	-0.029	0.006	0.003	0.074	1.5e-17	0.934	72.68
MPV	rs61905108	A	C	0.028	0.292	0.005	0.112	6.7e-09	0.00916	33.618
MPV	rs61922167	G	C	0.028	-0.067	0.002	0.05	2.4e-43	0.178	190.573
MPV	rs62073988	T	C	-0.033	0.074	0.003	0.063	2.7e-38	0.242	167.396
MPV	rs62175230	T	C	-0.018	-0.047	0.002	0.048	7.4e-19	0.33	78.649
MPV	rs62301688	T	C	-0.02	-0.026	0.002	0.055	2.4e-18	0.643	76.337
MPV	rs62332261	T	C	-0.014	0.001	0.003	0.052	2.6e-08	0.988	31.008
MPV	rs62340877	A	G	-0.022	-0.012	0.003	0.055	6.2e-18	0.822	74.463
MPV	rs62380762	C	G	-0.021	-0.049	0.002	0.056	5.8e-18	0.383	74.604
MPV	rs62506682	A	C	-0.019	0.051	0.003	0.086	1.2e-08	0.551	32.46
MPV	rs62550975	G	A	-0.033	0.079	0.004	0.134	8.4e-15	0.557	60.246
MPV	rs6452819	A	G	0.047	0.062	0.007	0.137	8.4e-13	0.652	51.186
MPV	rs6457816	C	T	0.029	-0.088	0.004	0.15	3.4e-12	0.557	48.444
MPV	rs6473306	C	T	-0.013	-0.065	0.002	0.048	2e-10	0.174	40.443
MPV	rs6499129	C	A	0.034	-0.029	0.003	0.072	1.9e-22	0.692	95.052
MPV	rs6502738	G	A	-0.024	0.032	0.002	0.048	8.6e-31	0.501	133.091
MPV	rs6510264	G	T	-0.023	0.035	0.004	0.09	1.4e-08	0.7	32.161
MPV	rs6514693	A	G	-0.023	-0.024	0.003	0.064	1.5e-14	0.714	59.079
MPV	rs655029	A	G	-0.084	0.006	0.002	0.053	1e-200	0.907	1364.58
MPV	rs6556405	C	T	0.067	0.056	0.002	0.055	1.9e-175	0.311	797.494
MPV	rs6684602	C	T	-0.014	0.048	0.002	0.051	1.7e-10	0.347	40.732
MPV	rs6698842	T	C	0.013	0.059	0.002	0.047	5.4e-10	0.213	38.545
MPV	rs6735229	C	T	-0.012	-0.117	0.002	0.047	9.8e-09	0.0137	32.888
MPV	rs6759839	G	A	-0.035	-0.002	0.002	0.049	3.1e-58	0.966	258.817
MPV	rs67784641	C	A	-0.021	0.03	0.003	0.061	4e-11	0.626	43.621
MPV	rs6782228	C	G	-0.014	0.049	0.002	0.051	4.1e-10	0.339	39.074
MPV	rs67824942	T	C	0.022	-0.052	0.003	0.075	1.5e-10	0.489	41.091
MPV	rs67916705	G	A	-0.014	0.022	0.002	0.061	8.4e-09	0.724	33.185
MPV	rs6796	C	T	-0.034	0.049	0.002	0.051	1.4e-49	0.331	219.172
MPV	rs680119	C	T	-0.012	0.095	0.002	0.047	6.1e-09	0.045	33.815
MPV	rs680210	C	T	0.025	-0.118	0.002	0.052	1.5e-31	0.0226	136.601
MPV	rs68066031	C	T	-0.03	-0.034	0.002	0.059	4.9e-35	0.565	152.513
MPV	rs6808932	C	A	0.022	0.03	0.002	0.047	4.3e-26	0.533	111.615
MPV	rs6869332	G	A	-0.048	-0.039	0.003	0.06	9.8e-73	0.518	325.379
MPV	rs688167	G	C	0.018	-0.084	0.002	0.05	8e-16	0.0962	64.862
MPV	rs6899047	C	G	0.036	-0.143	0.005	0.074	2.9e-11	0.0546	44.225
MPV	rs690686	T	C	-0.032	-0.055	0.004	0.078	8.3e-19	0.482	78.424
MPV	rs6915030	C	T	-0.024	-0.127	0.003	0.082	6.4e-13	0.121	51.734
MPV	rs6942733	G	T	0.024	-0.021	0.002	0.053	1.8e-23	0.694	99.698
MPV	rs6953642	C	A	0.021	0.094	0.003	0.092	1.3e-10	0.306	41.385
MPV	rs6985353	A	G	0.027	0.053	0.002	0.047	7.8e-39	0.264	169.894
MPV	rs6993770	T	A	0.045	-0.063	0.002	0.057	1.3e-87	0.269	393.706
MPV	rs7022807	G	A	-0.019	-0.025	0.002	0.049	9e-20	0.613	82.821
MPV	rs7042161	C	T	-0.014	-0.011	0.002	0.053	3.7e-11	0.84	43.75
MPV	rs7088799	G	T	-0.125	-0.007	0.002	0.048	1e-200	0.88	3634.81
MPV	rs70940197	GTGATGA	G	0.023	0.033	0.002	0.051	1.5e-25	0.525	109.111
MPV	rs7141110	C	G	-0.017	-0.048	0.003	0.049	1.3e-10	0.335	41.357
MPV	rs71490145	T	C	-0.042	-0.002	0.004	0.085	4.3e-32	0.985	139.065
MPV	rs7226304	A	G	-0.011	-0.08	0.002	0.047	3.5e-08	0.0921	30.431
MPV	rs7248710	A	C	0.03	0.023	0.002	0.051	1.3e-38	0.658	168.842
MPV	rs7252328	G	A	-0.019	0.013	0.003	0.066	1.7e-10	0.847	40.822
MPV	rs7252735	G	A	-0.015	-0.062	0.002	0.056	4.3e-10	0.264	38.967
MPV	rs7254827	T	A	0.034	-0.006	0.002	0.059	4.4e-42	0.917	184.779
MPV	rs7264166	T	C	0.012	-0.042	0.002	0.048	8e-09	0.383	33.273
MPV	rs72668171	A	G	-0.024	-0.088	0.003	0.063	1.2e-18	0.166	77.716
MPV	rs72687006	C	T	-0.092	0.385	0.008	0.244	5.2e-29	0.115	124.966
MPV	rs72691294	A	G	0.055	-0.113	0.004	0.092	6.3e-38	0.221	165.735
MPV	rs72716340	C	G	0.017	-0.135	0.003	0.072	3.5e-09	0.0598	34.858
MPV	rs72749964	A	G	-0.016	0.027	0.003	0.063	2.2e-09	0.663	35.786
MPV	rs72761071	G	C	0.129	0.139	0.007	0.103	3.2e-75	0.175	336.776
MPV	rs72775765	C	T	-0.047	0.245	0.007	0.2	1.7e-10	0.22	40.809
MPV	rs72803369	G	C	0.037	0.098	0.005	0.133	1.4e-12	0.462	50.172
MPV	rs72834698	A	G	-0.02	0.048	0.003	0.069	1.6e-11	0.483	45.42
MPV	rs73000929	A	G	0.095	0.153	0.005	0.14	5.8e-68	0.274	303.464
MPV	rs73165962	A	G	0.03	0.051	0.003	0.059	4.8e-24	0.387	102.279
MPV	rs73229934	T	C	0.342	-0.012	0.007	0.105	1e-200	0.913	2275.01
MPV	rs73289314	T	C	0.059	0.187	0.008	0.133	6.9e-14	0.16	56.092
MPV	rs7349311	A	G	0.038	-0.066	0.003	0.059	1e-45	0.265	201.406
MPV	rs741887	A	G	-0.013	0.057	0.002	0.049	6.4e-10	0.247	38.18
MPV	rs74390626	T	C	0.056	0.159	0.007	0.366	8e-17	0.663	69.402
MPV	rs74914371	C	T	0.035	-0.169	0.006	0.145	1.4e-08	0.244	32.143
MPV	rs74929952	G	T	0.039	-0.181	0.005	0.151	2.6e-13	0.23	53.494
MPV	rs75068943	G	A	-0.083	-0.095	0.004	0.089	2.8e-111	0.286	502.444
MPV	rs75144132	A	C	0.097	-0.134	0.009	0.191	1.3e-29	0.483	127.772
MPV	rs7529794	T	G	-0.021	-0.076	0.002	0.055	1.8e-19	0.171	81.458
MPV	rs754179	T	C	0.014	0.011	0.002	0.051	3.1e-10	0.824	39.6
MPV	rs75532148	C	A	0.02	0.038	0.003	0.066	3.4e-11	0.564	43.935
MPV	rs75699653	T	C	0.071	0.147	0.007	0.189	2.5e-26	0.437	112.69
MPV	rs75851139	A	T	-0.017	0.028	0.003	0.071	5e-10	0.692	38.674
MPV	rs7585866	G	A	-0.038	0.044	0.002	0.05	8.9e-70	0.374	311.788
MPV	rs758730	C	T	-0.021	-0.105	0.002	0.047	2.6e-24	0.0258	103.49
MPV	rs7605327	T	C	0.019	-0.076	0.002	0.055	2.4e-17	0.167	71.787
MPV	rs76109311	G	A	0.015	-0.054	0.002	0.051	4.5e-13	0.285	52.397
MPV	rs7618405	A	C	0.034	0.058	0.003	0.057	5.4e-41	0.316	179.789
MPV	rs7638633	C	T	-0.039	-0.087	0.002	0.052	7.7e-65	0.0903	289.137
MPV	rs7639048	G	A	-0.021	0.012	0.002	0.048	1.3e-25	0.801	109.37
MPV	rs76452111	T	A	0.09	-0.138	0.005	0.102	1.4e-70	0.176	315.501
MPV	rs76876388	T	TAAAGA	0.044	-0.053	0.005	0.108	1.5e-20	0.622	86.386
MPV	rs76900683	C	G	-0.051	0.107	0.005	0.101	9.6e-27	0.291	114.6
MPV	rs77071436	C	A	-0.077	0.017	0.002	0.056	1e-200	0.755	1039.56
MPV	rs7712401	T	C	0.023	0.047	0.002	0.049	8.4e-29	0.329	123.999
MPV	rs7722711	C	T	-0.067	-0.033	0.004	0.101	1.7e-58	0.747	260.003
MPV	rs7726369	C	G	0.03	-0.083	0.004	0.101	1.7e-16	0.412	67.947
MPV	rs77585733	G	A	0.022	0.019	0.004	0.077	2.3e-08	0.803	31.23
MPV	rs7775219	T	C	-0.018	0.046	0.003	0.088	6.7e-10	0.601	38.107
MPV	rs77808283	A	G	-0.058	0.035	0.005	0.204	4.8e-27	0.865	115.978
MPV	rs7786376	G	A	0.016	-0.007	0.002	0.057	2.3e-12	0.907	49.217
MPV	rs7792825	C	T	-0.013	-0.088	0.002	0.05	8.2e-09	0.0819	33.217
MPV	rs780094	C	T	0.016	-0.146	0.002	0.049	3.1e-14	0.00304	57.666
MPV	rs7808005	T	C	0.03	-0.017	0.002	0.051	5.4e-40	0.735	175.211
MPV	rs7830416	A	T	-0.023	-0.017	0.003	0.067	1.7e-14	0.804	58.813
MPV	rs78909033	A	G	-0.177	0.134	0.003	0.07	1e-200	0.0554	3529.32
MPV	rs79007502	C	T	-0.098	0.259	0.005	0.209	5.1e-76	0.215	340.439
MPV	rs7914782	G	A	0.016	-0.048	0.002	0.047	5.5e-15	0.308	61.076
MPV	rs79411242	T	C	0.021	-0.046	0.004	0.07	2.7e-08	0.514	30.928
MPV	rs7949566	A	G	0.036	-0.029	0.002	0.049	2.6e-69	0.551	309.645
MPV	rs79716587	A	G	0.038	-0.062	0.003	0.085	1.9e-34	0.468	149.854
MPV	rs7975687	C	T	-0.024	0.084	0.002	0.047	4.6e-32	0.0765	138.912
MPV	rs79847479	A	C	0.069	-0.065	0.004	0.085	3.8e-66	0.446	295.126
MPV	rs80016599	T	G	0.079	0.182	0.011	0.161	2.6e-13	0.26	53.5
MPV	rs80142854	T	C	0.051	0.221	0.008	0.157	7.1e-10	0.158	37.983
MPV	rs8034944	A	G	0.021	-0.134	0.003	0.077	5.3e-11	0.082	43.049
MPV	rs8081187	A	G	-0.046	0.113	0.004	0.07	1.2e-35	0.109	155.278
MPV	rs8106212	T	C	0.136	0.098	0.01	0.246	2e-45	0.691	200.047
MPV	rs8115191	T	C	-0.024	0.019	0.002	0.047	2.9e-31	0.69	135.262
MPV	rs8117173	A	C	-0.016	-0.077	0.003	0.055	4.9e-09	0.16	34.247
MPV	rs8182597	T	A	-0.019	-0.084	0.002	0.058	7.5e-15	0.149	60.455
MPV	rs826426	A	G	0.018	0.001	0.003	0.074	1.3e-08	0.991	32.269
MPV	rs869487	G	C	0.015	-0.078	0.002	0.059	5.6e-09	0.184	33.965
MPV	rs930293	C	T	-0.074	0.022	0.005	0.1	4.5e-57	0.824	253.483
MPV	rs9311171	G	T	0.016	-0.041	0.003	0.071	7.4e-09	0.562	33.431
MPV	rs9320278	C	T	-0.015	0.031	0.002	0.047	1.4e-12	0.506	50.155
MPV	rs9386889	T	C	0.013	-0.074	0.002	0.05	1.3e-09	0.14	36.802
MPV	rs9405064	C	A	-0.056	-0.154	0.003	0.096	5.5e-105	0.11	473.512
MPV	rs9466363	G	A	0.02	-0.055	0.003	0.059	1.1e-13	0.354	55.126
MPV	rs9549753	A	C	0.046	-0.028	0.002	0.048	6.4e-111	0.562	500.785
MPV	rs9573565	T	C	0.019	-0.111	0.002	0.059	2.2e-15	0.0628	62.856
MPV	rs9577481	A	G	0.025	-0.042	0.003	0.065	2.1e-20	0.521	85.702
MPV	rs9583151	C	T	0.015	-0.019	0.002	0.048	6.6e-13	0.688	51.656
MPV	rs9595404	T	C	0.012	-0.05	0.002	0.049	3.7e-08	0.311	30.321
MPV	rs9616908	G	A	-0.029	-0.094	0.002	0.048	3.3e-43	0.0495	189.95
MPV	rs9642790	A	G	-0.012	-0.093	0.002	0.048	2.7e-08	0.0498	30.889
MPV	rs972577	T	C	0.059	0.007	0.002	0.047	2.8e-179	0.878	815.138
MPV	rs9823527	A	G	0.044	-0.029	0.002	0.048	5.5e-101	0.552	455.123
MPV	rs9833022	T	C	-0.05	-0.573	0.008	0.494	4.5e-10	0.246	38.887
MPV	rs9874738	T	G	0.016	0.033	0.002	0.062	1.2e-11	0.597	46.018
MPV	rs9894399	C	A	0.025	0.092	0.004	0.079	8.1e-11	0.246	42.227
MPV	rs9919955	C	G	0.034	0.03	0.003	0.071	1.7e-33	0.67	145.413
MPV	rs9926137	C	G	0.026	-0.055	0.003	0.065	1.6e-22	0.399	95.289
MPV	rs9937661	C	T	0.033	-0.007	0.002	0.047	2.6e-55	0.875	245.415
MPV	rs9971708	T	A	-0.048	-0.07	0.003	0.076	5e-64	0.354	285.4
MPV	rs9974653	C	A	0.017	0.005	0.002	0.055	9.6e-15	0.924	59.973
MPV	rs998908	G	A	0.097	-0.018	0.002	0.047	1e-200	0.712	2324.34

## Sheet: PDW on CD
Supplementary Table 1. SNPs used as valid instrumental variables for PDW on CD
Exposure	SNP	Effect_allele	Other_allele	Beta.exposure	Beta.outcome	Se.exposure	Se.outcome	Pval.exposure	Pval.outcome	F
PDW	rs1006409	G	A	0.03	0.022	0.002	0.047	7.4e-44	0.645	192.891
PDW	rs10136273	T	G	-0.028	0.046	0.003	0.076	1e-15	0.54	64.371
PDW	rs10187424	C	T	-0.019	0.017	0.002	0.048	8.2e-18	0.718	73.895
PDW	rs1041403	T	C	0.027	-0.023	0.002	0.05	5e-31	0.639	134.165
PDW	rs1043219	G	C	0.203	-0.074	0.003	0.077	1e-200	0.335	3696.96
PDW	rs10466710	G	A	-0.019	-0.014	0.002	0.048	5.2e-17	0.771	70.265
PDW	rs1046919	G	A	0.019	-0.07	0.003	0.059	8.4e-13	0.236	51.192
PDW	rs10512472	C	T	-0.107	0.045	0.003	0.061	1e-200	0.464	1416.58
PDW	rs10515276	C	T	0.02	-0.006	0.003	0.066	1.2e-08	0.924	32.471
PDW	rs1056534	G	C	-0.023	-0.03	0.002	0.048	6.4e-26	0.54	110.858
PDW	rs1059196	T	C	0.036	0.009	0.002	0.053	4.1e-46	0.871	203.236
PDW	rs1060431	A	G	-0.085	-0.043	0.004	0.077	3.8e-94	0.575	423.697
PDW	rs10627982	ATT	A	-0.016	-0.053	0.002	0.05	9.5e-11	0.291	41.913
PDW	rs10770060	A	G	0.022	-0.004	0.003	0.052	4.4e-19	0.945	79.664
PDW	rs10811665	C	T	0.016	-0.038	0.003	0.064	2.6e-08	0.548	30.956
PDW	rs10831688	G	A	0.012	-0.007	0.002	0.047	1.6e-08	0.884	31.88
PDW	rs10846509	A	C	-0.032	0.039	0.005	0.084	6.8e-12	0.646	47.098
PDW	rs10852622	G	A	-0.02	0.025	0.002	0.054	2.9e-16	0.648	66.84
PDW	rs10865478	G	A	0.014	0.069	0.002	0.049	1.5e-09	0.158	36.58
PDW	rs10886430	G	A	0.041	0.074	0.003	0.081	6.9e-36	0.364	156.416
PDW	rs10928513	T	C	0.012	-0.083	0.002	0.047	2.3e-08	0.0782	31.216
PDW	rs10964620	A	G	0.019	0.055	0.002	0.053	8.6e-17	0.295	69.276
PDW	rs1097215	A	G	-0.015	0.07	0.002	0.047	8.8e-12	0.136	46.587
PDW	rs10993693	G	A	0.02	0.019	0.002	0.049	5.3e-21	0.706	88.433
PDW	rs11013176	G	A	-0.023	0.01	0.002	0.055	3.2e-22	0.85	93.965
PDW	rs11039216	T	C	0.019	0.06	0.002	0.047	8.6e-18	0.203	73.816
PDW	rs11082304	T	G	0.039	0.053	0.002	0.047	1.3e-74	0.267	333.938
PDW	rs11083767	C	T	0.049	-0.061	0.002	0.049	7.19e-102	0.21	459.207
PDW	rs11120218	A	G	0.038	0.067	0.003	0.078	3e-31	0.392	135.209
PDW	rs11123325	A	G	-0.019	-0.069	0.003	0.074	9.2e-10	0.35	37.484
PDW	rs11134475	G	A	0.016	-0.025	0.002	0.05	2.9e-12	0.613	48.74
PDW	rs1114882	G	A	0.02	0.093	0.002	0.047	9.8e-20	0.0484	82.647
PDW	rs11190846	T	C	0.016	-0.045	0.002	0.048	8.3e-14	0.353	55.726
PDW	rs111949353	T	C	0.088	0.179	0.006	0.158	8.2e-44	0.258	192.691
PDW	rs11204523	C	G	-0.053	0.103	0.003	0.056	3.6e-97	0.0661	437.622
PDW	rs11204539	C	G	0.063	-0.008	0.004	0.088	5.1e-49	0.924	216.556
PDW	rs11212628	A	G	-0.021	-0.081	0.003	0.056	1.5e-12	0.151	50.035
PDW	rs11224309	G	C	0.035	-0.043	0.004	0.087	1.8e-21	0.624	90.518
PDW	rs11235689	T	C	0.038	0.027	0.002	0.048	7e-67	0.577	298.503
PDW	rs1126643	T	C	-0.015	0.033	0.002	0.048	3.4e-11	0.494	43.933
PDW	rs112875651	A	G	-0.021	0.101	0.002	0.048	8.5e-22	0.0371	92.037
PDW	rs113343095	A	G	0.019	0.117	0.003	0.066	5.9e-09	0.0777	33.866
PDW	rs1135484	A	G	0.012	-0.071	0.002	0.048	2.9e-08	0.137	30.788
PDW	rs113804660	GATTTT	G	0.024	-0.016	0.002	0.049	3.4e-27	0.74	116.673
PDW	rs113865680	C	T	0.021	0.052	0.003	0.055	3.1e-14	0.343	57.676
PDW	rs114282886	T	C	0.057	0.359	0.006	0.165	9.4e-24	0.0294	100.947
PDW	rs11448698	CA	C	0.014	-0.019	0.002	0.049	1.4e-08	0.706	32.182
PDW	rs114694170	C	T	-0.117	0.063	0.005	0.102	4.3e-143	0.539	648.678
PDW	rs114968084	A	G	0.047	-0.025	0.007	0.189	8e-13	0.895	51.28
PDW	rs11553699	G	A	0.111	-0.079	0.003	0.077	1e-200	0.304	1084.31
PDW	rs11576356	A	G	-0.032	0.081	0.003	0.06	1.2e-29	0.178	127.794
PDW	rs11598602	A	G	-0.024	-0.019	0.003	0.061	2.9e-18	0.755	75.952
PDW	rs116027976	G	A	0.13	-0.143	0.008	0.183	7.9e-61	0.435	270.713
PDW	rs11604281	C	A	-0.031	-0.099	0.005	0.109	4.7e-11	0.367	43.319
PDW	rs11625026	T	C	0.016	0.02	0.002	0.054	2e-11	0.704	45.019
PDW	rs11671059	C	T	0.033	0.085	0.004	0.082	1.2e-18	0.3	77.652
PDW	rs116897918	C	G	0.14	0.089	0.006	0.163	1.6e-122	0.586	554.075
PDW	rs11696739	A	G	-0.023	0.002	0.002	0.048	4.4e-25	0.976	107.043
PDW	rs117068593	T	C	0.028	0.022	0.003	0.068	1.2e-24	0.742	105.053
PDW	rs117159862	A	C	0.048	0.01	0.006	0.125	5.8e-15	0.933	60.954
PDW	rs117172295	A	T	0.113	0.039	0.01	0.132	3.2e-31	0.769	135.08
PDW	rs11734099	A	G	-0.062	0.121	0.003	0.06	4.7e-107	0.0441	483.015
PDW	rs117600348	A	C	0.056	0.484	0.009	0.21	9.7e-11	0.0211	41.873
PDW	rs118088320	A	G	-0.055	-0.003	0.006	0.142	4.7e-21	0.983	88.635
PDW	rs11993233	G	A	-0.048	0.019	0.002	0.048	1.5e-107	0.696	485.322
PDW	rs12067642	T	G	0.027	-0.075	0.003	0.058	6.1e-26	0.199	110.929
PDW	rs12110	A	G	0.042	0.024	0.003	0.055	2e-54	0.661	241.372
PDW	rs12124281	A	G	-0.049	-0.041	0.002	0.053	3.6e-106	0.446	478.976
PDW	rs1212871	T	C	-0.034	-0.095	0.004	0.087	5.3e-22	0.273	92.98
PDW	rs12128766	T	C	-0.021	0.035	0.002	0.047	3.6e-23	0.451	98.294
PDW	rs12148513	T	C	-0.022	0.076	0.002	0.052	1.3e-22	0.141	95.829
PDW	rs1219275	C	T	0.023	0.039	0.003	0.062	3.3e-17	0.53	71.142
PDW	rs12209838	T	G	0.02	-0.101	0.003	0.065	2.8e-11	0.123	44.343
PDW	rs12324667	T	A	0.019	-0.153	0.003	0.054	3e-12	0.00445	48.672
PDW	rs12422591	T	A	0.016	-0.034	0.003	0.071	1e-08	0.631	32.841
PDW	rs12431359	C	T	-0.015	-0.052	0.002	0.049	2.7e-10	0.285	39.914
PDW	rs12451471	T	C	0.017	-0.078	0.002	0.05	7.1e-15	0.12	60.581
PDW	rs1246761	T	C	-0.017	0.034	0.002	0.049	2.6e-14	0.48	58.001
PDW	rs12551419	C	T	0.014	0.074	0.003	0.055	1.8e-08	0.177	31.72
PDW	rs12630913	A	G	0.014	-0.041	0.002	0.048	4.4e-09	0.391	34.43
PDW	rs1263618	C	T	-0.015	-0.026	0.002	0.05	4.5e-11	0.609	43.372
PDW	rs12640722	T	A	0.023	0.037	0.002	0.051	5.2e-23	0.471	97.572
PDW	rs12667905	C	A	0.025	-0.101	0.002	0.049	3.1e-31	0.0367	135.143
PDW	rs12671118	A	G	0.031	-0.093	0.004	0.091	3.7e-13	0.306	52.779
PDW	rs12924211	C	T	-0.02	0.062	0.002	0.051	9.2e-18	0.225	73.68
PDW	rs12936897	A	G	-0.013	0.084	0.002	0.048	3.9e-09	0.0797	34.678
PDW	rs12938273	A	G	-0.053	0.003	0.002	0.047	3.7e-131	0.945	593.83
PDW	rs12981216	T	C	0.015	-0.012	0.002	0.048	1.4e-11	0.801	45.73
PDW	rs13024657	T	C	0.019	0.011	0.003	0.066	1.6e-10	0.868	40.899
PDW	rs13033725	G	C	0.026	0.062	0.002	0.05	3.4e-29	0.208	125.771
PDW	rs13039242	G	A	-0.034	0.033	0.003	0.073	9.3e-26	0.649	110.103
PDW	rs13056165	A	G	-0.017	-0.107	0.003	0.053	3.2e-08	0.0445	30.574
PDW	rs13096104	G	A	-0.023	-0.095	0.004	0.091	2.9e-08	0.295	30.787
PDW	rs13107325	T	C	-0.05	0.433	0.004	0.195	5.7e-34	0.0263	147.63
PDW	rs13122868	G	T	0.017	0.147	0.003	0.066	1.5e-09	0.0251	36.585
PDW	rs13213536	T	A	-0.018	0.003	0.002	0.052	1.9e-13	0.949	54.067
PDW	rs13221668	C	T	-0.031	-0.026	0.002	0.048	2e-45	0.583	200.13
PDW	rs13224082	T	A	0.038	-0.049	0.003	0.057	4.9e-52	0.392	230.392
PDW	rs13234131	G	A	-0.027	-0.032	0.003	0.07	5.5e-17	0.655	70.132
PDW	rs13306272	T	C	0.014	-0.071	0.002	0.054	3.5e-08	0.184	30.397
PDW	rs13338946	C	T	0.016	-0.05	0.002	0.053	2.9e-11	0.352	44.24
PDW	rs1334577	A	G	0.017	0.003	0.003	0.054	2.1e-11	0.954	44.905
PDW	rs13389363	G	A	-0.024	-0.137	0.003	0.083	1.5e-12	0.1	50.096
PDW	rs13424581	C	A	0.135	0.033	0.004	0.077	1e-200	0.669	1158.5
PDW	rs1373218	G	A	0.018	0.01	0.002	0.049	1.3e-16	0.847	68.428
PDW	rs137952017	CT	C	-0.022	-0.045	0.003	0.056	1.6e-12	0.417	49.955
PDW	rs138528352	C	G	0.047	-0.054	0.008	0.175	1.8e-09	0.76	36.154
PDW	rs138910471	A	G	-0.062	-0.15	0.005	0.124	8.2e-34	0.226	146.906
PDW	rs139435626	C	A	-0.078	-0.031	0.008	0.163	1.1e-21	0.85	91.507
PDW	rs139596721	CT	C	-0.042	0.204	0.006	0.204	2.6e-12	0.317	48.994
PDW	rs139619205	G	A	0.117	0.003	0.016	0.119	1.7e-13	0.979	54.351
PDW	rs139915535	G	A	0.045	0.165	0.008	0.452	4.1e-08	0.716	30.081
PDW	rs140770261	A	G	0.066	0.522	0.008	0.192	1.1e-16	0.00658	68.852
PDW	rs141089639	G	T	0.021	0.101	0.003	0.076	3.2e-12	0.182	48.568
PDW	rs141336258	C	T	0.08	0.012	0.01	0.164	4.9e-15	0.941	61.297
PDW	rs142821158	A	G	-0.047	0.36	0.005	0.092	1.2e-19	8.49e-05	82.314
PDW	rs1436138	G	A	0.014	-0.11	0.002	0.049	1.2e-10	0.0247	41.512
PDW	rs1448319	G	A	-0.068	-0.046	0.005	0.115	5.3e-48	0.689	211.891
PDW	rs145375841	G	T	-0.032	0.101	0.005	0.085	1.4e-12	0.236	50.233
PDW	rs145883541	T	C	-0.029	0.094	0.004	0.076	1.3e-12	0.218	50.38
PDW	rs1466733	G	A	0.027	0.009	0.003	0.055	2e-25	0.868	108.6
PDW	rs1467509	C	A	0.018	-0.045	0.002	0.052	3.4e-15	0.385	62.028
PDW	rs147891151	A	C	0.036	0.004	0.003	0.052	1.4e-42	0.943	187.069
PDW	rs148387958	G	C	0.027	-0.028	0.004	0.074	6.9e-12	0.705	47.066
PDW	rs149922861	G	C	-0.045	0.032	0.007	0.161	1.5e-10	0.844	41.002
PDW	rs1500922	C	G	-0.016	0.102	0.003	0.06	1.7e-10	0.0911	40.81
PDW	rs151154524	A	G	-0.038	-0.141	0.006	0.125	3.8e-11	0.259	43.715
PDW	rs1552272	T	C	0.028	-0.001	0.002	0.049	2.3e-35	0.979	153.982
PDW	rs1562833	G	A	0.031	0.062	0.004	0.077	1.6e-16	0.422	68.083
PDW	rs1565818	C	G	-0.021	-0.025	0.003	0.07	1.1e-09	0.722	37.154
PDW	rs1603584	G	A	-0.021	0.041	0.004	0.068	1.9e-08	0.544	31.559
PDW	rs1613662	A	G	0.083	0.061	0.003	0.072	6.7e-181	0.4	822.566
PDW	rs167374	G	A	0.015	-0.082	0.002	0.047	1.2e-11	0.0817	45.91
PDW	rs16937003	A	G	-0.074	0.179	0.008	0.173	9.4e-22	0.299	91.838
PDW	rs16965913	T	C	0.015	0.036	0.002	0.052	9.1e-11	0.482	42.012
PDW	rs17138723	G	C	0.024	0.028	0.003	0.059	1.7e-20	0.631	86.117
PDW	rs1719285	A	T	-0.084	0.01	0.003	0.056	1.1e-177	0.864	807.838
PDW	rs1735546	G	T	0.018	0.011	0.002	0.053	1.5e-12	0.837	50.059
PDW	rs17463814	A	G	-0.02	0.02	0.003	0.058	2e-14	0.729	58.532
PDW	rs17550268	C	T	-0.029	-0.003	0.003	0.059	2.5e-29	0.957	126.382
PDW	rs17552243	C	T	-0.015	-0.018	0.003	0.054	1.2e-08	0.74	32.517
PDW	rs17776046	A	G	0.017	0.064	0.002	0.055	7.4e-14	0.243	55.964
PDW	rs17840761	A	G	0.014	0.1	0.002	0.049	5e-11	0.0422	43.159
PDW	rs1801282	G	C	-0.026	0.019	0.003	0.062	8.1e-15	0.758	60.31
PDW	rs182120	C	A	-0.014	0.002	0.002	0.055	1.2e-09	0.97	36.979
PDW	rs182979644	T	C	0.046	0.252	0.007	0.347	5.7e-11	0.468	42.917
PDW	rs183583130	T	G	0.077	0.058	0.007	0.136	9.5e-26	0.671	110.057
PDW	rs183725	C	T	-0.024	0.025	0.003	0.059	3.4e-20	0.677	84.719
PDW	rs1840806	T	G	-0.015	0.004	0.002	0.048	4.9e-12	0.933	47.712
PDW	rs185139895	A	G	0.03	0.019	0.005	0.143	1.5e-08	0.893	32.059
PDW	rs186317244	T	G	-0.021	-0.042	0.003	0.097	1.7e-09	0.661	36.321
PDW	rs1870028	T	C	0.038	0.104	0.004	0.077	2.1e-20	0.178	85.728
PDW	rs1884556	C	G	0.018	-0.074	0.003	0.064	3.4e-11	0.247	43.925
PDW	rs1888488	T	C	-0.014	0	0.002	0.05	3.9e-10	0.997	39.159
PDW	rs1909834	C	A	0.019	-0.036	0.002	0.049	4.4e-17	0.468	70.609
PDW	rs1980532	G	A	-0.059	-0.01	0.002	0.047	1.9e-160	0.836	728.517
PDW	rs1981627	G	A	-0.043	-0.019	0.002	0.049	1.9e-86	0.706	388.384
PDW	rs200891	G	T	-0.019	-0.004	0.002	0.047	6.1e-17	0.941	69.933
PDW	rs2038479	A	C	0.164	-0.012	0.003	0.057	1e-200	0.84	3691.68
PDW	rs2057826	C	T	-0.016	0.136	0.002	0.057	2.5e-11	0.0175	44.523
PDW	rs2064228	G	T	-0.017	0.126	0.002	0.054	5.2e-13	0.0192	52.141
PDW	rs2072114	G	A	0.019	0.092	0.003	0.053	5.4e-09	0.0816	34.03
PDW	rs214058	A	G	0.037	0.007	0.002	0.049	2.4e-64	0.881	286.894
PDW	rs2153960	A	G	-0.024	-0.095	0.002	0.049	1.8e-24	0.0511	104.192
PDW	rs2175740	A	G	0.023	-0.01	0.003	0.063	3.7e-15	0.87	61.852
PDW	rs2249250	T	G	0.024	0.017	0.002	0.052	8.9e-25	0.741	105.621
PDW	rs2281721	T	C	-0.025	-0.047	0.002	0.047	7e-29	0.326	124.373
PDW	rs229576	T	A	-0.02	-0.017	0.003	0.06	3.3e-12	0.781	48.484
PDW	rs2298989	C	T	0.021	0.006	0.002	0.048	2.9e-22	0.894	94.182
PDW	rs2321235	G	A	0.026	0.04	0.002	0.051	3.3e-30	0.435	130.401
PDW	rs2326842	T	C	-0.027	-0.004	0.003	0.057	1.6e-22	0.948	95.395
PDW	rs2327528	A	G	-0.024	0.067	0.003	0.077	9.3e-20	0.389	82.749
PDW	rs2413450	C	T	0.02	0.019	0.002	0.048	4.6e-21	0.697	88.714
PDW	rs2429511	C	T	-0.017	-0.003	0.002	0.047	2.3e-15	0.946	62.757
PDW	rs2472122	G	C	0.02	0.088	0.002	0.053	3.3e-17	0.1	71.175
PDW	rs2500220	T	C	0.027	0.012	0.002	0.047	1.7e-35	0.802	154.598
PDW	rs2520099	C	T	-0.021	0.047	0.002	0.048	4.5e-18	0.324	75.103
PDW	rs2544026	A	T	0.016	-0.041	0.002	0.053	1.5e-10	0.444	41.085
PDW	rs254415	T	G	0.031	0.03	0.002	0.052	3.9e-40	0.563	175.836
PDW	rs259334	T	C	0.036	0.057	0.004	0.079	1.5e-19	0.473	81.851
PDW	rs2723086	T	C	-0.018	0.033	0.002	0.051	2.7e-15	0.515	62.503
PDW	rs2756119	A	G	-0.018	0.032	0.002	0.049	1.4e-15	0.515	63.741
PDW	rs2796881	C	T	-0.018	-0.078	0.003	0.062	2.8e-09	0.212	35.299
PDW	rs2823037	T	C	0.016	-0.067	0.002	0.047	2.9e-11	0.155	44.235
PDW	rs2823295	C	T	-0.015	0.028	0.003	0.078	4.9e-08	0.721	29.738
PDW	rs28377109	A	C	-0.034	-0.159	0.003	0.131	7.7e-24	0.226	101.354
PDW	rs2842061	A	G	0.023	-0.01	0.002	0.05	2.5e-23	0.847	98.984
PDW	rs28550009	G	A	-0.019	-0.013	0.003	0.082	1.6e-08	0.877	31.948
PDW	rs28609328	A	G	0.025	-0.082	0.002	0.052	1.9e-28	0.112	122.365
PDW	rs28620099	G	A	-0.014	0.075	0.003	0.053	3.1e-08	0.162	30.651
PDW	rs28678897	A	G	-0.044	0.026	0.004	0.065	1.2e-27	0.689	118.779
PDW	rs2876429	C	T	-0.013	0.023	0.002	0.048	4e-09	0.634	34.625
PDW	rs28883140	A	G	-0.029	0.055	0.003	0.057	2.7e-29	0.334	126.269
PDW	rs2899700	G	A	-0.029	-0.075	0.005	0.097	2.8e-09	0.438	35.315
PDW	rs293570	G	A	0.018	0.031	0.002	0.048	5.7e-15	0.513	60.997
PDW	rs2999155	A	G	0.045	-0.171	0.002	0.048	6.1e-99	0.000378	445.734
PDW	rs34834842	G	A	0.11	-0.025	0.006	0.161	4.7e-83	0.876	372.758
PDW	rs34870936	A	G	0.015	0.039	0.003	0.053	2.1e-08	0.455	31.359
PDW	rs351728	C	T	-0.013	0.043	0.002	0.047	6.5e-09	0.362	33.674
PDW	rs35188965	T	C	-0.027	-0.009	0.002	0.049	3.1e-34	0.846	148.838
PDW	rs35445107	C	T	0.016	0.004	0.003	0.068	4.1e-08	0.951	30.115
PDW	rs35563401	T	C	-0.018	0.026	0.002	0.048	2.4e-16	0.591	67.241
PDW	rs35564315	A	C	-0.027	-0.012	0.003	0.066	2.6e-20	0.861	85.304
PDW	rs3557	G	T	-0.053	0.052	0.004	0.103	2.5e-45	0.611	199.654
PDW	rs36094398	C	G	-0.016	-0.078	0.002	0.053	2.2e-11	0.139	44.798
PDW	rs3742003	A	G	-0.034	-0.054	0.003	0.06	6.1e-37	0.361	161.213
PDW	rs3748136	A	G	0.093	0.121	0.003	0.061	1e-200	0.0465	1240.16
PDW	rs3753650	A	C	0.028	-0.078	0.004	0.073	3.2e-15	0.28	62.12
PDW	rs3767812	A	G	-0.034	-0.079	0.003	0.057	1.4e-40	0.165	177.948
PDW	rs3786851	T	C	0.018	-0.06	0.002	0.047	9.2e-17	0.206	69.139
PDW	rs3804749	T	C	0.041	-0.026	0.002	0.048	6.4e-78	0.593	349.176
PDW	rs3824632	A	G	-0.019	0.041	0.002	0.047	7.6e-19	0.388	78.597
PDW	rs3918226	T	C	-0.026	-0.019	0.004	0.092	1.7e-10	0.837	40.728
PDW	rs4068540	G	A	-0.014	-0.078	0.002	0.056	1e-08	0.16	32.786
PDW	rs4099245	A	G	-0.018	-0.056	0.002	0.048	3.9e-16	0.239	66.304
PDW	rs41284294	C	T	0.068	0.138	0.01	0.209	3.1e-11	0.509	44.112
PDW	rs41307187	C	T	0.016	-0.051	0.003	0.056	3e-10	0.361	39.65
PDW	rs428372	G	A	-0.021	0.047	0.002	0.055	3.2e-17	0.395	71.231
PDW	rs4320561	A	C	-0.037	-0.053	0.002	0.054	1.6e-51	0.326	228.053
PDW	rs4529894	G	C	-0.03	-0.058	0.003	0.054	4.8e-30	0.285	129.678
PDW	rs45488900	T	G	0.076	-0.032	0.004	0.107	3.8e-98	0.766	442.09
PDW	rs45563932	T	C	0.019	-0.115	0.003	0.067	6.7e-13	0.0857	51.635
PDW	rs4560536	T	C	0.012	0.044	0.002	0.047	3.5e-08	0.349	30.386
PDW	rs464605	T	C	0.017	0.035	0.002	0.051	4.7e-12	0.491	47.812
PDW	rs4651254	C	T	0.013	-0.044	0.002	0.049	8e-09	0.365	33.267
PDW	rs4711890	G	C	-0.043	0.01	0.002	0.053	4.8e-70	0.845	313.025
PDW	rs4714958	T	C	0.032	0.084	0.003	0.061	2.7e-24	0.169	103.435
PDW	rs4721764	A	G	-0.025	0.128	0.003	0.055	3.6e-22	0.0198	93.744
PDW	rs4735333	A	G	-0.018	-0.012	0.002	0.047	1.2e-17	0.805	73.107
PDW	rs4744227	T	C	0.015	0.019	0.002	0.048	2.6e-12	0.691	48.943
PDW	rs4759076	C	T	-0.03	-0.049	0.002	0.048	2.1e-42	0.308	186.198
PDW	rs4760341	A	T	-0.019	-0.073	0.002	0.053	1.7e-15	0.168	63.334
PDW	rs4783186	C	T	0.063	0.01	0.003	0.064	1.4e-82	0.872	370.571
PDW	rs4808191	T	C	-0.022	0.022	0.002	0.055	5.2e-20	0.685	83.883
PDW	rs4822250	A	C	0.096	0.004	0.002	0.047	1e-200	0.935	1945.38
PDW	rs4843185	A	G	-0.039	0.063	0.002	0.055	1.1e-56	0.247	251.791
PDW	rs4859470	G	A	0.017	0.035	0.002	0.048	1.6e-14	0.474	58.956
PDW	rs489296	G	T	0.04	0.017	0.002	0.049	7.7e-74	0.735	330.446
PDW	rs4908690	G	T	-0.021	-0.003	0.002	0.051	7.6e-19	0.953	78.588
PDW	rs4966015	T	G	0.029	0.004	0.003	0.06	9e-22	0.946	91.922
PDW	rs507666	A	G	-0.031	-0.087	0.003	0.059	2e-29	0.135	126.87
PDW	rs539352	A	C	-0.012	-0.131	0.002	0.047	3.6e-08	0.00543	30.352
PDW	rs55662460	A	G	0.017	0.007	0.003	0.053	6.7e-10	0.9	38.092
PDW	rs55794721	A	G	0.024	-0.029	0.002	0.049	1.3e-27	0.551	118.526
PDW	rs55838731	G	A	0.015	-0.026	0.002	0.05	2.3e-10	0.603	40.18
PDW	rs55970551	T	C	-0.059	-0.3	0.008	0.139	2.5e-15	0.0303	62.628
PDW	rs56043070	A	G	0.138	0.003	0.004	0.103	1e-200	0.977	1094.57
PDW	rs561655	A	G	-0.014	0.056	0.002	0.049	1.3e-09	0.249	36.883
PDW	rs56210800	G	C	-0.032	0.041	0.003	0.078	1.4e-23	0.601	100.215
PDW	rs56340041	A	G	0.027	0.056	0.003	0.068	7.5e-19	0.415	78.63
PDW	rs56353063	C	G	0.015	-0.024	0.003	0.06	1.3e-09	0.686	36.879
PDW	rs5758910	C	G	-0.029	0.078	0.002	0.053	1.2e-36	0.142	159.861
PDW	rs57680405	C	T	0.038	-0.026	0.007	0.161	5.7e-09	0.871	33.941
PDW	rs5771204	C	T	-0.012	0.073	0.002	0.048	2.7e-08	0.124	30.923
PDW	rs57843631	T	C	0.224	-0.201	0.008	0.284	7.91e-165	0.479	748.655
PDW	rs58350690	C	T	-0.017	-0.073	0.003	0.054	4.5e-08	0.178	29.911
PDW	rs5887979	GGAGGCACAGT	G	0.019	-0.022	0.002	0.047	6.7e-19	0.643	78.849
PDW	rs59174485	CATG	C	-0.027	0.041	0.004	0.09	2.3e-12	0.646	49.196
PDW	rs59347135	G	C	0.031	0.076	0.005	0.12	3.9e-09	0.524	34.65
PDW	rs606552	G	A	0.069	-0.027	0.003	0.059	2.9e-167	0.651	759.848
PDW	rs6124259	A	G	0.019	0.073	0.002	0.047	1.4e-17	0.123	72.883
PDW	rs61269268	C	A	0.034	-0.069	0.003	0.056	1.1e-31	0.214	137.122
PDW	rs61751937	C	G	0.077	-0.261	0.006	0.118	1.5e-33	0.0269	145.711
PDW	rs61776622	G	A	0.016	-0.115	0.003	0.063	1.6e-08	0.0696	31.87
PDW	rs61813831	G	A	-0.039	-0.292	0.006	0.165	2.9e-10	0.0767	39.764
PDW	rs61851769	T	C	0.031	0.099	0.003	0.052	6.8e-34	0.0561	147.291
PDW	rs61963337	A	G	0.024	0.058	0.003	0.058	1.8e-18	0.314	76.892
PDW	rs61977312	A	G	0.029	-0.046	0.004	0.076	2.6e-16	0.543	67.075
PDW	rs62021187	C	G	-0.012	-0.088	0.002	0.048	3e-08	0.0658	30.693
PDW	rs62082086	G	T	0.038	0.112	0.006	0.124	3.5e-10	0.365	39.387
PDW	rs62191340	A	G	0.038	0.026	0.002	0.048	9.5e-70	0.596	311.661
PDW	rs62246446	G	C	0.047	-0.095	0.003	0.056	2e-61	0.0874	273.5
PDW	rs62291089	G	C	0.017	0.102	0.003	0.056	9.7e-09	0.0683	32.893
PDW	rs62363210	C	T	-0.02	-0.021	0.003	0.063	1.2e-10	0.739	41.542
PDW	rs62379580	C	T	0.032	0.06	0.002	0.053	2.7e-45	0.257	199.511
PDW	rs62527185	T	C	-0.041	0.135	0.007	0.228	2.6e-08	0.553	30.971
PDW	rs62550976	T	C	0.039	0.093	0.004	0.122	1e-19	0.446	82.559
PDW	rs636918	C	T	0.057	-0.065	0.002	0.05	4.5e-144	0.189	653.184
PDW	rs6429430	G	T	-0.015	0.069	0.003	0.056	3.1e-08	0.218	30.66
PDW	rs6453397	T	C	0.036	-0.019	0.002	0.055	7e-53	0.726	234.273
PDW	rs655029	A	G	-0.131	0.006	0.002	0.053	1e-200	0.907	2997.45
PDW	rs6556405	C	T	0.026	0.056	0.002	0.055	1.2e-24	0.311	105.034
PDW	rs658495	A	G	0.029	0.038	0.005	0.095	7.9e-09	0.693	33.299
PDW	rs664414	G	T	0.016	0.051	0.002	0.049	1.3e-12	0.303	50.386
PDW	rs66530629	A	G	0.044	-0.059	0.002	0.052	2.2e-70	0.261	314.551
PDW	rs66793829	C	G	0.053	0.027	0.003	0.059	9.5e-75	0.654	334.614
PDW	rs6681849	T	G	-0.035	-0.033	0.002	0.047	1.1e-56	0.482	251.774
PDW	rs66948758	G	A	-0.02	0.041	0.004	0.062	1.6e-08	0.509	31.902
PDW	rs671339	G	A	-0.039	0.014	0.002	0.061	1.1e-56	0.818	251.776
PDW	rs6722196	T	C	-0.036	-0.049	0.004	0.143	1.1e-18	0.732	77.903
PDW	rs6756419	G	A	0.013	0.072	0.002	0.048	1.2e-09	0.13	36.934
PDW	rs6796837	T	C	-0.021	-0.16	0.002	0.052	2.6e-19	0.00204	80.696
PDW	rs6798870	A	G	-0.021	-0.025	0.002	0.048	2e-23	0.598	99.442
PDW	rs6807029	C	A	-0.023	0.025	0.002	0.052	9.1e-23	0.634	96.458
PDW	rs6808932	C	A	0.013	0.03	0.002	0.047	9.8e-09	0.533	32.876
PDW	rs685724	C	T	-0.014	-0.021	0.002	0.051	9.4e-10	0.676	37.451
PDW	rs688181	C	T	0.036	-0.081	0.002	0.051	1.7e-52	0.11	232.54
PDW	rs6928810	T	C	-0.046	0.06	0.002	0.057	1.7e-75	0.29	338.003
PDW	rs6952260	A	T	0.024	0.092	0.003	0.057	1.2e-20	0.108	86.87
PDW	rs6993770	T	A	0.061	-0.063	0.002	0.057	1.7e-145	0.269	659.695
PDW	rs6994859	A	G	-0.019	0.01	0.002	0.049	5.6e-17	0.834	70.103
PDW	rs6999008	A	G	0.015	0.052	0.002	0.047	3.1e-12	0.277	48.622
PDW	rs7024673	T	C	-0.016	-0.016	0.002	0.051	5.8e-12	0.75	47.397
PDW	rs7083045	G	A	-0.013	-0.104	0.002	0.047	9e-10	0.0279	37.531
PDW	rs7109587	G	A	0.018	-0.016	0.003	0.054	2e-12	0.769	49.436
PDW	rs7140110	C	T	0.018	-0.067	0.002	0.053	5.8e-14	0.201	56.426
PDW	rs71427874	A	G	0.03	-0.101	0.003	0.068	5.7e-26	0.137	111.081
PDW	rs7146146	G	T	0.013	0.054	0.002	0.047	1.1e-09	0.249	37.164
PDW	rs715	C	T	0.015	-0.101	0.002	0.051	4.5e-11	0.048	43.376
PDW	rs7163838	C	T	0.018	-0.156	0.003	0.059	6.8e-13	0.00859	51.589
PDW	rs718515	A	G	0.015	-0.076	0.002	0.047	9.6e-13	0.107	50.932
PDW	rs7216823	G	A	-0.025	-0.048	0.003	0.059	1.6e-17	0.416	72.536
PDW	rs72770326	T	C	0.045	0.446	0.008	0.193	2.8e-09	0.0204	35.327
PDW	rs72814539	T	C	0.035	-0.048	0.004	0.108	1.1e-14	0.658	59.767
PDW	rs72819298	A	T	0.026	0.028	0.004	0.089	1.7e-09	0.753	36.328
PDW	rs72821093	T	A	-0.017	0.12	0.003	0.062	3.2e-09	0.0535	35.086
PDW	rs72829457	T	C	-0.032	-0.006	0.003	0.104	5.5e-21	0.951	88.349
PDW	rs72962490	T	C	-0.023	-0.024	0.004	0.088	2.7e-08	0.784	30.929
PDW	rs7297289	C	T	0.061	0.051	0.002	0.053	2.2e-157	0.336	714.394
PDW	rs72997616	A	C	0.025	0.06	0.004	0.076	2.3e-11	0.431	44.715
PDW	rs73037168	T	C	-0.029	-0.161	0.003	0.082	5.2e-19	0.0508	79.338
PDW	rs73168819	A	G	-0.019	-0.092	0.002	0.047	2.6e-18	0.0502	76.135
PDW	rs73197706	G	C	0.051	-0.077	0.005	0.121	1.2e-23	0.523	100.403
PDW	rs73203990	A	G	-0.024	-0.019	0.003	0.09	4.3e-12	0.837	47.998
PDW	rs73307905	C	A	0.015	-0.025	0.003	0.068	2.5e-08	0.707	31.074
PDW	rs7336979	G	A	0.012	0.04	0.002	0.047	1.9e-08	0.402	31.595
PDW	rs73573834	C	A	0.042	-0.033	0.005	0.097	6.6e-20	0.736	83.439
PDW	rs74332546	A	G	0.057	0.141	0.006	0.169	2.3e-18	0.404	76.43
PDW	rs74728564	G	A	-0.042	-0.133	0.006	0.145	1.7e-11	0.357	45.283
PDW	rs7514180	A	G	0.015	0.003	0.003	0.063	3.6e-09	0.968	34.826
PDW	rs75497613	A	C	0.044	-0.124	0.005	0.088	1.6e-18	0.158	77.175
PDW	rs7551141	A	G	-0.016	0.048	0.002	0.048	3.6e-14	0.314	57.389
PDW	rs755351	T	G	-0.019	-0.04	0.003	0.07	4e-10	0.572	39.096
PDW	rs75608688	C	T	0.022	-0.036	0.003	0.075	2.8e-12	0.636	48.8
PDW	rs75868777	C	A	-0.041	-0.359	0.007	0.238	1.5e-08	0.132	32.088
PDW	rs7608356	T	C	-0.033	0.067	0.002	0.062	2e-41	0.279	181.783
PDW	rs76448484	C	T	0.031	0.115	0.005	0.148	4.6e-11	0.435	43.339
PDW	rs76452111	T	A	0.133	-0.138	0.005	0.102	2.3e-135	0.176	613.185
PDW	rs7649045	C	T	0.016	0.013	0.002	0.048	4e-13	0.782	52.623
PDW	rs76642326	T	C	0.036	-0.049	0.004	0.13	2.6e-16	0.706	67.081
PDW	rs7696969	G	T	-0.039	0.055	0.002	0.053	2.8e-68	0.292	304.888
PDW	rs77244047	C	T	-0.025	-0.022	0.003	0.053	4.4e-21	0.678	88.797
PDW	rs7734992	C	T	0.014	-0.022	0.002	0.047	3.8e-10	0.636	39.2
PDW	rs77460011	T	C	-0.042	0.082	0.007	0.138	2.4e-09	0.55	35.656
PDW	rs77632732	G	A	0.094	0.112	0.011	0.15	3.8e-17	0.455	70.881
PDW	rs7768878	A	G	0.042	-0.036	0.007	0.104	1.3e-10	0.733	41.235
PDW	rs77808283	A	G	-0.031	0.035	0.006	0.204	2.5e-08	0.865	31.068
PDW	rs7808005	T	C	0.032	-0.017	0.002	0.051	1e-40	0.735	178.513
PDW	rs78296535	G	T	-0.075	0.094	0.007	0.126	7.2e-30	0.453	128.889
PDW	rs783	A	G	0.016	-0.032	0.002	0.049	3e-13	0.518	53.23
PDW	rs7865671	G	T	-0.015	-0.053	0.002	0.053	1.2e-10	0.317	41.425
PDW	rs78768765	T	C	0.039	-0.132	0.007	0.143	4.1e-09	0.356	34.554
PDW	rs78909033	A	G	-0.042	0.134	0.003	0.07	4.4e-40	0.0554	175.606
PDW	rs7896518	G	A	-0.025	-0.029	0.002	0.047	3.8e-29	0.541	125.603
PDW	rs7949566	A	G	0.02	-0.029	0.002	0.049	4.4e-20	0.551	84.232
PDW	rs7952928	A	G	-0.026	-0.069	0.003	0.076	2.4e-17	0.36	71.775
PDW	rs7958679	T	C	0.155	0.055	0.004	0.078	1e-200	0.487	1395.07
PDW	rs79716587	A	G	0.04	-0.062	0.003	0.085	1.8e-34	0.468	149.955
PDW	rs7974988	G	A	0.014	-0.015	0.002	0.048	2.8e-10	0.763	39.794
PDW	rs802171	G	A	0.036	-0.033	0.002	0.048	3.6e-61	0.49	272.26
PDW	rs8089288	C	T	-0.044	0.03	0.005	0.1	3e-19	0.765	80.422
PDW	rs8098454	T	C	-0.028	0.024	0.004	0.087	3.7e-13	0.783	52.802
PDW	rs8106212	T	C	0.139	0.098	0.01	0.246	2.3e-43	0.691	190.673
PDW	rs8113381	C	T	-0.025	-0.107	0.003	0.059	5.4e-22	0.0669	92.94
PDW	rs847680	C	T	0.028	-0.015	0.003	0.064	4e-22	0.818	93.513
PDW	rs850735	G	A	0.026	0.01	0.002	0.047	6.6e-33	0.838	142.783
PDW	rs9264277	C	T	-0.014	0.078	0.002	0.053	1.8e-10	0.142	40.726
PDW	rs9376091	T	C	0.018	-0.012	0.002	0.05	1.9e-13	0.802	54.115
PDW	rs9392441	C	T	0.013	0.01	0.002	0.047	3e-09	0.84	35.176
PDW	rs9407526	T	G	0.017	0.179	0.003	0.06	6e-11	0.00277	42.81
PDW	rs9471669	G	A	0.028	-0.017	0.003	0.054	1.4e-27	0.759	118.404
PDW	rs9534458	A	G	0.068	-0.044	0.002	0.051	2.4e-195	0.391	888.988
PDW	rs9549753	A	C	0.047	-0.028	0.002	0.048	6.1e-103	0.562	464.118
PDW	rs9591137	C	T	-0.019	-0.032	0.002	0.047	2e-18	0.499	76.726
PDW	rs964184	C	G	-0.082	-0.009	0.003	0.067	8e-147	0.891	665.832
PDW	rs9826420	C	G	-0.042	-0.36	0.007	0.276	2.5e-08	0.192	31.093
PDW	rs9900637	A	C	0.015	-0.002	0.002	0.047	6.3e-12	0.963	47.238
PDW	rs9925477	G	T	0.03	-0.02	0.002	0.047	1.9e-42	0.667	186.456

## Sheet: PCT on CD
Supplementary Table 1. SNPs used as valid instrumental variables for PCT on CD
Exposure	SNP	Effect_allele	Other_allele	Beta.exposure	Beta.outcome	Se.exposure	Se.outcome	Pval.exposure	Pval.outcome	F
PCT	rs1002707	T	C	-0.028	-0.056	0.002	0.052	4.2e-30	0.281	129.947
PCT	rs10048745	A	G	0.032	0.076	0.002	0.057	3.2e-39	0.182	171.689
PCT	rs10064543	A	G	0.018	-0.009	0.002	0.051	2.6e-15	0.861	62.553
PCT	rs10104997	T	C	-0.016	-0.024	0.003	0.056	3e-10	0.672	39.658
PCT	rs10112386	C	T	-0.016	0.084	0.003	0.076	9.9e-09	0.269	32.859
PCT	rs10116352	C	G	0.032	0.021	0.004	0.072	3e-19	0.774	80.451
PCT	rs10174	G	A	-0.018	0.014	0.002	0.048	1.4e-16	0.774	68.319
PCT	rs10188795	T	G	0.028	-0.067	0.005	0.123	4.2e-09	0.588	34.542
PCT	rs10240931	C	G	-0.029	0.005	0.003	0.078	5.4e-18	0.95	74.747
PCT	rs1033686	A	G	-0.038	-0.037	0.003	0.077	1.3e-37	0.634	164.353
PCT	rs1034491	A	G	-0.02	0.021	0.003	0.054	5.8e-14	0.7	56.423
PCT	rs1034564	T	C	0.025	-0.104	0.002	0.049	5.9e-27	0.0333	115.565
PCT	rs10447226	T	G	-0.016	-0.057	0.002	0.054	5.2e-12	0.284	47.618
PCT	rs10456113	G	T	0.027	-0.101	0.003	0.08	6e-18	0.207	74.508
PCT	rs10505545	T	C	0.018	-0.085	0.002	0.048	7.3e-17	0.0751	69.578
PCT	rs10510412	A	G	0.022	0.02	0.002	0.051	1.1e-18	0.701	77.946
PCT	rs1079227	G	C	-0.027	-0.031	0.002	0.064	8.3e-28	0.631	119.461
PCT	rs10818963	A	T	-0.021	0.029	0.002	0.051	5.9e-21	0.561	88.201
PCT	rs10864368	C	T	0.034	0.021	0.002	0.047	6.6e-58	0.663	257.303
PCT	rs10882177	T	G	-0.013	0.065	0.002	0.047	5.6e-10	0.165	38.444
PCT	rs10888263	G	T	-0.014	-0.034	0.002	0.048	4.1e-11	0.479	43.569
PCT	rs10889122	A	G	0.014	-0.034	0.002	0.048	1.6e-09	0.479	36.418
PCT	rs10893817	G	A	0.017	0	0.002	0.05	2.2e-13	0.995	53.843
PCT	rs10908505	A	T	-0.033	0.054	0.002	0.047	3e-50	0.258	222.18
PCT	rs10940072	A	G	-0.015	0.037	0.002	0.048	1.4e-11	0.445	45.615
PCT	rs10940474	T	C	-0.015	0.091	0.002	0.051	6.9e-12	0.0727	47.049
PCT	rs10941418	G	A	-0.015	-0.028	0.002	0.047	8e-12	0.545	46.755
PCT	rs10992746	C	T	-0.013	-0.029	0.002	0.049	6.6e-09	0.548	33.662
PCT	rs11053801	G	T	-0.026	0.039	0.003	0.071	1.8e-17	0.585	72.355
PCT	rs11064156	C	T	-0.018	0.049	0.002	0.048	3.3e-17	0.309	71.13
PCT	rs11076515	A	G	0.018	-0.1	0.002	0.067	1.8e-13	0.135	54.17
PCT	rs11082304	T	G	-0.033	0.053	0.002	0.047	3.5e-55	0.267	244.792
PCT	rs11126249	G	T	-0.016	-0.068	0.003	0.053	2.4e-09	0.202	35.612
PCT	rs11160085	C	T	-0.021	0.049	0.002	0.055	4.4e-19	0.368	79.67
PCT	rs11168249	C	T	0.026	0.04	0.002	0.047	4.7e-35	0.392	152.591
PCT	rs111938639	C	T	0.017	0.027	0.003	0.058	1.2e-08	0.635	32.432
PCT	rs112169502	T	G	-0.028	-0.108	0.004	0.078	1.3e-11	0.165	45.804
PCT	rs11217843	G	A	0.017	0.098	0.003	0.056	4.5e-09	0.0763	34.378
PCT	rs11225024	T	A	0.027	0.084	0.004	0.075	3.9e-12	0.258	48.176
PCT	rs112326923	C	T	0.085	-0.204	0.009	0.159	4e-22	0.199	93.517
PCT	rs11240572	A	C	0.037	-0.284	0.006	0.124	9.5e-09	0.0219	32.939
PCT	rs112969588	C	T	-0.037	0.106	0.004	0.101	2.4e-23	0.294	99.082
PCT	rs113277738	C	CTA	-0.028	0.025	0.002	0.05	2.3e-37	0.622	163.171
PCT	rs113542380	A	G	-0.07	0.172	0.004	0.129	3e-67	0.182	300.201
PCT	rs113825134	A	G	-0.018	-0.035	0.002	0.058	1.9e-13	0.545	54.143
PCT	rs114694170	C	T	0.09	0.063	0.005	0.102	4.7e-87	0.539	391.111
PCT	rs11539209	A	T	0.026	-0.055	0.004	0.116	2e-11	0.634	44.983
PCT	rs11553699	G	A	0.118	-0.079	0.003	0.077	1e-200	0.304	1274
PCT	rs115566353	A	G	-0.065	-0.212	0.011	0.155	2.9e-09	0.172	35.233
PCT	rs115808157	T	C	0.052	-0.276	0.009	0.184	9.3e-10	0.135	37.467
PCT	rs116052829	T	C	0.031	0.058	0.003	0.104	7.8e-19	0.574	78.539
PCT	rs11615482	A	C	0.021	0	0.003	0.057	1.9e-15	0.999	63.117
PCT	rs116234817	A	G	0.086	0.209	0.005	0.086	8.2e-73	0.0147	325.717
PCT	rs11655709	C	T	0.028	0.155	0.003	0.061	3.8e-16	0.0104	66.346
PCT	rs11676298	G	C	0.038	0.039	0.003	0.059	1.3e-44	0.506	196.312
PCT	rs11679328	T	C	0.029	0.026	0.004	0.077	3e-11	0.738	44.207
PCT	rs11701383	C	G	-0.05	-0.037	0.004	0.077	2e-32	0.631	140.595
PCT	rs11715288	C	T	0.027	0.019	0.002	0.048	1.8e-36	0.688	159.036
PCT	rs11745324	A	G	0.017	0.049	0.003	0.055	5.6e-11	0.37	42.951
PCT	rs11757155	T	C	-0.015	-0.035	0.002	0.054	5.4e-12	0.518	47.525
PCT	rs11794772	A	G	0.034	0.026	0.002	0.053	1.3e-45	0.622	200.921
PCT	rs118062269	G	A	0.023	-0.064	0.003	0.059	2.2e-19	0.279	81.041
PCT	rs11818463	C	G	-0.029	0.008	0.002	0.048	2.3e-38	0.865	167.784
PCT	rs11841319	T	C	-0.059	-0.062	0.004	0.091	8.2e-64	0.499	284.425
PCT	rs11876150	C	T	-0.037	0.022	0.005	0.1	9.6e-15	0.825	59.977
PCT	rs11906768	C	T	-0.086	-0.078	0.002	0.056	1e-200	0.162	1285.26
PCT	rs12052715	G	C	-0.052	-0.023	0.002	0.054	4.8e-108	0.667	487.571
PCT	rs12071510	T	G	-0.016	0.002	0.002	0.048	7.9e-13	0.961	51.299
PCT	rs12155039	A	C	-0.05	0.04	0.002	0.048	2.3e-120	0.406	544.171
PCT	rs12223381	T	C	0.031	-0.005	0.002	0.048	8.5e-48	0.917	210.963
PCT	rs12223916	G	C	-0.039	-0.042	0.004	0.087	5.7e-28	0.63	120.21
PCT	rs12376511	C	T	-0.056	-0.087	0.003	0.06	1.2e-85	0.146	384.597
PCT	rs12448829	A	G	0.022	-0.074	0.002	0.049	1.9e-23	0.13	99.611
PCT	rs12484795	C	A	-0.024	0.084	0.003	0.053	9.7e-17	0.116	69.028
PCT	rs12491937	G	A	-0.042	0.009	0.002	0.049	7.7e-87	0.85	390.135
PCT	rs12523094	C	T	0.018	0.096	0.002	0.047	9.1e-17	0.0433	69.15
PCT	rs12536349	A	G	0.027	0.071	0.004	0.069	3.6e-10	0.297	39.304
PCT	rs12564806	T	C	-0.034	-0.075	0.002	0.058	1.5e-41	0.199	182.344
PCT	rs12580121	G	A	0.035	0.057	0.004	0.104	2.2e-16	0.585	67.438
PCT	rs1260326	C	T	-0.038	-0.136	0.002	0.049	2.2e-67	0.00573	300.763
PCT	rs12635205	G	A	0.022	-0.02	0.002	0.047	3.9e-24	0.667	102.705
PCT	rs12668458	C	T	-0.012	0.012	0.002	0.048	3.4e-08	0.806	30.473
PCT	rs12680058	T	C	-0.017	0.006	0.003	0.068	2.3e-09	0.925	35.698
PCT	rs12712068	G	A	0.023	0.042	0.002	0.05	3.8e-25	0.408	107.334
PCT	rs12721051	G	C	-0.034	0.019	0.003	0.053	8.3e-37	0.724	160.605
PCT	rs12819124	A	C	-0.013	0.042	0.002	0.048	1.1e-09	0.381	37.148
PCT	rs12889267	G	A	0.021	0.056	0.003	0.071	4.3e-13	0.429	52.51
PCT	rs12898998	A	C	0.012	-0.056	0.002	0.048	8.3e-09	0.252	33.204
PCT	rs12910114	T	C	0.02	0.016	0.002	0.053	1.7e-17	0.767	72.502
PCT	rs12961452	A	G	-0.014	-0.011	0.002	0.05	1.4e-09	0.835	36.736
PCT	rs1297257	G	A	-0.023	-0.09	0.002	0.048	5.2e-26	0.0593	111.271
PCT	rs12976634	C	A	0.02	-0.034	0.003	0.06	3.4e-13	0.574	52.978
PCT	rs13084317	A	G	0.017	0.037	0.002	0.051	7.3e-14	0.461	55.995
PCT	rs13118519	T	C	-0.023	0.06	0.002	0.047	3.4e-26	0.206	112.094
PCT	rs13210028	A	C	0.128	0.212	0.014	0.61	8.2e-19	0.728	78.459
PCT	rs13224082	T	A	-0.023	-0.049	0.002	0.057	1.3e-20	0.392	86.715
PCT	rs13260832	G	A	0.019	0.021	0.003	0.052	1.1e-12	0.69	50.634
PCT	rs13274496	A	G	0.024	0.005	0.003	0.063	1.9e-21	0.936	90.421
PCT	rs1334577	A	G	-0.021	0.003	0.002	0.054	7.7e-17	0.954	69.496
PCT	rs1354034	C	T	0.025	-0.02	0.002	0.052	7.3e-31	0.698	133.425
PCT	rs1364076	G	A	0.021	-0.048	0.002	0.051	1.1e-19	0.345	82.462
PCT	rs138003409	G	C	-0.055	0.181	0.008	0.117	3.6e-13	0.122	52.845
PCT	rs138901672	A	G	-0.054	-0.199	0.006	0.246	1.4e-18	0.42	77.381
PCT	rs139963228	A	G	0.045	-0.347	0.008	0.347	3.6e-08	0.317	30.329
PCT	rs139974673	C	T	0.123	-0.427	0.007	0.322	3.1e-74	0.186	332.24
PCT	rs140436199	A	G	-0.054	-0.081	0.005	0.095	4.8e-32	0.396	138.815
PCT	rs140709290	T	A	0.03	-0.057	0.005	0.08	1.1e-09	0.478	37.135
PCT	rs143303762	AT	A	-0.042	0.126	0.007	0.231	3.6e-09	0.586	34.816
PCT	rs143407796	C	G	-0.016	0.047	0.002	0.052	7.5e-11	0.368	42.383
PCT	rs1434282	T	C	0.049	0.053	0.002	0.052	1.4e-96	0.308	434.827
PCT	rs143490035	GT	G	-0.038	-0.027	0.005	0.078	3.8e-15	0.728	61.776
PCT	rs143507990	AC	A	0.04	-0.226	0.007	0.159	5.6e-09	0.155	33.971
PCT	rs143705965	T	C	0.04	0.107	0.006	0.248	7.6e-10	0.665	37.865
PCT	rs144317085	T	A	0.057	0.202	0.006	0.101	4.8e-22	0.0453	93.178
PCT	rs1461102	C	T	0.015	-0.137	0.003	0.059	4.2e-08	0.0197	30.038
PCT	rs146207734	T	A	-0.088	-0.306	0.009	0.261	3.1e-22	0.24	94.031
PCT	rs1464277	C	T	0.012	0.012	0.002	0.048	6.2e-09	0.8	33.765
PCT	rs1472265	C	T	-0.013	-0.015	0.002	0.048	1.9e-09	0.759	36.064
PCT	rs147412694	A	G	-0.02	0.019	0.003	0.07	1.4e-11	0.781	45.609
PCT	rs147908554	C	T	-0.062	-0.383	0.008	0.555	2.1e-15	0.49	63.002
PCT	rs150156796	C	T	0.039	-0.288	0.006	0.126	2e-11	0.0224	44.988
PCT	rs150568286	A	G	-0.114	-0.444	0.01	0.283	3.1e-31	0.116	135.103
PCT	rs150665764	C	G	0.047	0.224	0.008	0.148	1.1e-08	0.13	32.71
PCT	rs150897705	A	T	0.029	-0.132	0.005	0.146	1.3e-09	0.367	36.806
PCT	rs151059129	CA	C	0.025	-0.046	0.002	0.049	1e-28	0.345	123.634
PCT	rs151165225	T	C	-0.039	-0.004	0.002	0.051	3.6e-56	0.945	249.334
PCT	rs151234	C	G	0.041	0.069	0.003	0.071	2.7e-38	0.336	167.419
PCT	rs1537132	C	T	0.015	0.008	0.002	0.05	3.1e-13	0.873	53.122
PCT	rs1539019	C	A	0.019	-0.012	0.002	0.048	6.2e-18	0.807	74.449
PCT	rs1555405	A	G	-0.067	-0.048	0.002	0.049	2.7e-163	0.335	741.559
PCT	rs1556739	T	G	0.017	0.091	0.003	0.057	7.2e-09	0.107	33.48
PCT	rs156355	C	T	0.044	0.066	0.002	0.048	4.8e-91	0.171	409.443
PCT	rs1569419	C	T	0.042	0.046	0.003	0.051	1.9e-61	0.371	273.6
PCT	rs158638	A	G	-0.012	0.03	0.002	0.047	5.8e-09	0.521	33.914
PCT	rs1611236	A	G	0.022	-0.043	0.002	0.058	4.1e-22	0.464	93.469
PCT	rs1642764	T	C	-0.017	0.036	0.002	0.047	8.7e-15	0.447	60.174
PCT	rs1643033	C	T	-0.012	-0.078	0.002	0.048	2.4e-08	0.106	31.134
PCT	rs165177	C	T	0.02	0.004	0.002	0.052	2e-16	0.938	67.613
PCT	rs16858720	G	A	0.046	0.065	0.003	0.068	2.1e-45	0.337	199.984
PCT	rs17007477	C	G	-0.024	0.24	0.003	0.127	2.5e-12	0.0589	49.022
PCT	rs1702840	T	C	-0.029	-0.18	0.004	0.141	3.6e-11	0.202	43.845
PCT	rs17094148	G	A	-0.03	-0.12	0.002	0.048	2.6e-36	0.0125	158.32
PCT	rs17135209	T	C	-0.015	-0.077	0.003	0.059	2.3e-08	0.191	31.22
PCT	rs17138744	T	G	-0.037	0.022	0.003	0.06	2.3e-45	0.718	199.781
PCT	rs1716505	G	C	0.013	0.032	0.002	0.049	1e-08	0.516	32.783
PCT	rs17173780	C	T	-0.019	0.127	0.003	0.066	1.5e-08	0.0523	32.011
PCT	rs17175830	A	G	0.037	0.057	0.003	0.056	3.1e-48	0.307	212.958
PCT	rs1719271	G	A	0.032	0.023	0.003	0.058	7.8e-25	0.69	105.885
PCT	rs17302005	G	A	0.02	0.004	0.003	0.063	7.8e-13	0.955	51.344
PCT	rs174601	T	C	0.02	0.052	0.002	0.048	3.2e-20	0.273	84.883
PCT	rs17464824	C	A	0.014	0.04	0.002	0.047	1.7e-10	0.394	40.763
PCT	rs17572109	A	G	0.023	0.039	0.003	0.064	4.5e-20	0.546	84.208
PCT	rs17689024	C	G	0.028	-0.055	0.002	0.051	5.5e-34	0.278	147.706
PCT	rs17758695	T	C	-0.121	0.006	0.006	0.115	1.5e-82	0.962	370.464
PCT	rs178010	T	A	0.019	0.013	0.002	0.053	5.8e-15	0.809	60.957
PCT	rs17828045	G	T	0.012	-0.032	0.002	0.048	2.6e-08	0.51	30.952
PCT	rs1783596	T	C	0.019	0.006	0.002	0.048	2.1e-18	0.899	76.595
PCT	rs17843793	A	C	-0.029	-0.01	0.002	0.056	5e-33	0.852	143.308
PCT	rs1789166	A	C	-0.013	0.039	0.002	0.054	1.7e-09	0.475	36.323
PCT	rs1790133	G	T	0.03	0.052	0.003	0.061	9.4e-32	0.397	137.488
PCT	rs1800692	G	A	-0.027	0.013	0.002	0.049	5.3e-36	0.793	156.931
PCT	rs1836234	G	T	0.013	-0.085	0.002	0.048	9.4e-09	0.0792	32.958
PCT	rs183811190	T	A	-0.045	0.163	0.006	0.168	2e-15	0.33	63.053
PCT	rs184221031	C	T	-0.031	0.038	0.003	0.069	7.8e-29	0.585	124.163
PCT	rs1924930	A	T	-0.017	-0.025	0.003	0.061	5.5e-11	0.69	42.975
PCT	rs1938485	G	A	-0.022	-0.077	0.002	0.047	1.4e-23	0.104	100.152
PCT	rs1964654	T	G	0.012	-0.018	0.002	0.047	2.2e-08	0.706	31.27
PCT	rs1965029	G	A	-0.015	0.038	0.003	0.054	6.8e-09	0.48	33.583
PCT	rs1985109	T	G	-0.035	-0.109	0.003	0.075	2.1e-37	0.143	163.305
PCT	rs2034309	T	C	0.025	-0.023	0.003	0.054	1.5e-21	0.671	90.874
PCT	rs2038700	C	T	0.019	-0.056	0.002	0.048	2.8e-18	0.247	76.021
PCT	rs2064723	A	T	-0.018	0.07	0.003	0.068	1.3e-09	0.302	36.828
PCT	rs2077218	A	G	0.022	0.018	0.003	0.063	1.6e-18	0.77	77.109
PCT	rs2089366	T	C	0.014	0.027	0.002	0.047	3.4e-11	0.565	43.927
PCT	rs2089979	G	A	-0.031	0.036	0.002	0.047	7e-48	0.451	211.344
PCT	rs210212	G	A	-0.038	-0.007	0.002	0.049	2.1e-63	0.89	282.541
PCT	rs2106446	C	T	-0.018	0.002	0.002	0.053	5.2e-16	0.968	65.711
PCT	rs210798	G	T	-0.025	0.027	0.002	0.047	4.4e-33	0.572	143.59
PCT	rs2109960	G	A	-0.017	0.049	0.003	0.061	5e-09	0.417	34.205
PCT	rs2117205	A	G	-0.021	0.002	0.002	0.047	2.9e-22	0.971	94.149
PCT	rs218265	C	T	0.025	-0.006	0.003	0.064	6.8e-17	0.922	69.718
PCT	rs224082	T	C	-0.019	0.121	0.002	0.048	3.2e-18	0.0115	75.745
PCT	rs2243103	G	C	0.056	-0.035	0.004	0.077	8.6e-44	0.653	192.606
PCT	rs2249250	T	G	-0.015	0.017	0.002	0.052	2.6e-11	0.741	44.485
PCT	rs2255141	G	A	-0.016	0.091	0.002	0.05	7e-12	0.0711	47.019
PCT	rs2255531	A	G	-0.028	-0.028	0.002	0.048	1.9e-35	0.56	154.413
PCT	rs2283228	C	A	0.026	-0.142	0.004	0.102	2.6e-10	0.164	39.969
PCT	rs2290395	G	T	-0.026	-0.053	0.004	0.077	3.1e-12	0.491	48.632
PCT	rs231353	G	A	-0.024	-0.012	0.002	0.049	3.7e-27	0.806	116.494
PCT	rs2321536	T	C	0.018	0.034	0.002	0.052	8.7e-16	0.514	64.715
PCT	rs2353701	C	T	0.015	0.019	0.002	0.049	3e-12	0.701	48.665
PCT	rs2417965	T	C	-0.018	-0.006	0.003	0.05	3e-12	0.908	48.692
PCT	rs2431726	A	G	-0.028	0.08	0.005	0.119	7.3e-09	0.498	33.455
PCT	rs2438150	T	C	0.024	0.07	0.002	0.049	1.7e-28	0.148	122.634
PCT	rs247826	T	C	0.019	0	0.003	0.052	7.5e-14	0.994	55.93
PCT	rs2489151	A	G	-0.017	0.086	0.002	0.053	2e-13	0.106	53.982
PCT	rs2503704	C	T	-0.018	0.048	0.002	0.05	3.2e-16	0.332	66.661
PCT	rs2546965	C	G	-0.024	0.067	0.002	0.053	3.3e-26	0.209	112.143
PCT	rs26056	C	A	0.014	0.045	0.002	0.05	1.2e-10	0.362	41.482
PCT	rs2613522	G	A	-0.022	-0.001	0.002	0.054	1.5e-19	0.984	81.745
PCT	rs2645029	A	G	-0.02	-0.113	0.003	0.104	5.5e-09	0.278	33.994
PCT	rs2658689	G	A	0.013	-0.015	0.002	0.051	1.9e-08	0.771	31.568
PCT	rs2667634	G	C	0.016	0.042	0.002	0.049	3.5e-12	0.393	48.373
PCT	rs2700936	G	T	0.016	0.079	0.002	0.047	1.9e-14	0.0935	58.664
PCT	rs273508	G	A	-0.012	0.09	0.002	0.047	1.8e-08	0.0553	31.66
PCT	rs2823025	G	A	0.028	0.095	0.004	0.082	4.6e-14	0.248	56.9
PCT	rs2836427	A	G	0.051	0.034	0.003	0.081	2e-59	0.671	264.286
PCT	rs28505677	G	C	-0.04	-0.093	0.003	0.064	5.8e-56	0.145	248.387
PCT	rs28526780	C	T	-0.015	0.058	0.002	0.049	7e-12	0.239	47.031
PCT	rs28570583	G	A	0.02	-0.032	0.003	0.057	5.3e-15	0.581	61.128
PCT	rs28578007	C	T	-0.014	0	0.002	0.047	5.2e-11	0.995	43.104
PCT	rs28622913	A	G	-0.022	-0.041	0.002	0.05	5.1e-23	0.409	97.592
PCT	rs28760466	G	A	0.013	0.03	0.002	0.048	7e-10	0.538	38.011
PCT	rs28904873	G	A	-0.021	-0.041	0.003	0.078	5.6e-10	0.598	38.463
PCT	rs2915607	C	T	0.031	0.011	0.002	0.052	6.8e-37	0.833	160.998
PCT	rs296852	A	G	-0.048	0.015	0.002	0.048	7.19e-105	0.752	472.991
PCT	rs2999157	A	G	-0.021	-0.171	0.002	0.048	1.6e-23	0.000373	99.845
PCT	rs303968	C	T	-0.023	-0.049	0.002	0.048	2.1e-26	0.308	113.044
PCT	rs310233	G	A	-0.016	-0.026	0.003	0.055	5.5e-10	0.631	38.485
PCT	rs3184504	C	T	-0.117	-0.069	0.002	0.048	1e-200	0.146	3074.39
PCT	rs34421009	G	T	-0.026	0.018	0.002	0.053	7.6e-28	0.738	119.629
PCT	rs34544325	G	A	0.02	0.032	0.002	0.048	4.8e-21	0.502	88.594
PCT	rs34730980	C	T	0.013	0.014	0.002	0.048	1.5e-09	0.774	36.489
PCT	rs34750619	A	G	0.043	0.149	0.004	0.103	2.2e-25	0.149	108.354
PCT	rs34866937	A	G	0.019	-0.017	0.002	0.051	2.5e-17	0.743	71.728
PCT	rs35150201	G	T	-0.03	0.064	0.002	0.048	1.5e-44	0.178	196.088
PCT	rs35355140	A	C	-0.032	0.044	0.004	0.08	3.5e-14	0.583	57.419
PCT	rs35399547	C	A	-0.025	0.205	0.003	0.072	1.3e-16	0.00433	68.486
PCT	rs35841191	GC	G	0.019	-0.021	0.002	0.048	1.6e-18	0.663	77.174
PCT	rs35981402	T	C	0.052	0.084	0.006	0.18	6.4e-16	0.641	65.307
PCT	rs36205397	G	A	0.014	0.064	0.002	0.049	3.5e-11	0.19	43.86
PCT	rs371572951	GT	G	0.017	0.033	0.002	0.047	1.1e-14	0.484	59.765
PCT	rs3731211	A	T	0.051	-0.005	0.002	0.056	1.2e-103	0.932	467.405
PCT	rs3732170	T	C	-0.013	0.066	0.002	0.048	2.2e-09	0.174	35.78
PCT	rs3738487	T	C	0.022	-0.123	0.002	0.048	1.4e-25	0.01	109.239
PCT	rs374039502	A	T	-0.068	-0.247	0.008	0.275	9.8e-18	0.369	73.547
PCT	rs3743896	T	C	0.041	0.033	0.004	0.065	5.2e-25	0.618	106.686
PCT	rs3757388	A	G	-0.017	0.057	0.002	0.049	3.7e-15	0.244	61.833
PCT	rs3786877	C	T	0.016	-0.032	0.002	0.047	2e-14	0.496	58.488
PCT	rs3795503	T	C	-0.014	0.036	0.002	0.049	2.1e-10	0.46	40.344
PCT	rs3796944	C	T	-0.03	0.029	0.002	0.049	4.9e-43	0.559	189.145
PCT	rs3804749	T	C	-0.019	-0.026	0.002	0.048	3.5e-18	0.593	75.562
PCT	rs381500	A	C	0.04	-0.044	0.002	0.047	2e-80	0.349	360.656
PCT	rs3816257	C	A	-0.017	-0.077	0.002	0.049	1.1e-15	0.119	64.208
PCT	rs3827554	C	A	0.013	-0.052	0.002	0.052	7.5e-09	0.316	33.391
PCT	rs385893	C	T	0.119	0.037	0.002	0.047	1e-200	0.44	3165.87
PCT	rs3936040	T	C	-0.015	-0.186	0.003	0.06	2.9e-08	0.00198	30.798
PCT	rs3956381	A	C	0.017	-0.003	0.002	0.049	3.7e-15	0.948	61.871
PCT	rs4121508	A	G	0.016	-0.005	0.002	0.055	5.5e-12	0.933	47.497
PCT	rs41297163	G	A	0.022	0.008	0.003	0.09	2.5e-10	0.932	40.061
PCT	rs4147915	A	C	-0.022	-0.006	0.003	0.071	1.3e-12	0.939	50.373
PCT	rs4148445	T	C	0.076	0.048	0.004	0.088	9.9e-88	0.586	394.227
PCT	rs415064	C	G	-0.17	-0.03	0.005	0.093	1e-200	0.75	1169.47
PCT	rs42039	T	C	-0.016	0.06	0.002	0.055	8.7e-11	0.28	42.098
PCT	rs4286082	T	C	-0.015	-0.055	0.002	0.049	3.1e-10	0.268	39.586
PCT	rs4377525	C	A	-0.022	0.141	0.002	0.059	8.1e-19	0.018	78.468
PCT	rs4388979	T	G	-0.052	0.077	0.002	0.049	2.6e-127	0.116	576.112
PCT	rs4506581	G	A	0.013	-0.011	0.002	0.05	7.5e-09	0.832	33.413
PCT	rs4520576	A	G	0.014	0.007	0.002	0.048	5.6e-11	0.88	42.959
PCT	rs4565031	A	G	-0.021	-0.012	0.002	0.048	3.7e-23	0.801	98.258
PCT	rs4580163	A	G	-0.015	0.06	0.002	0.047	1.6e-11	0.205	45.374
PCT	rs458699	A	T	0.022	0.06	0.002	0.056	3.5e-19	0.286	80.15
PCT	rs4588	T	G	-0.016	-0.021	0.002	0.058	4.5e-12	0.717	47.913
PCT	rs458857	A	C	0.013	0.051	0.002	0.047	1.8e-09	0.282	36.192
PCT	rs4602501	C	A	-0.014	0.075	0.003	0.053	2.1e-08	0.156	31.355
PCT	rs465983	G	A	0.014	-0.018	0.002	0.052	6.3e-09	0.731	33.747
PCT	rs4669879	C	A	0.021	0.037	0.002	0.047	1.4e-22	0.436	95.587
PCT	rs4672564	C	A	-0.012	-0.048	0.002	0.047	2.5e-08	0.312	31.096
PCT	rs4686388	A	G	-0.016	-0.005	0.002	0.048	2.8e-13	0.919	53.333
PCT	rs4704826	A	C	-0.018	-0.019	0.002	0.05	4.7e-17	0.705	70.443
PCT	rs4714520	A	G	0.019	0.031	0.002	0.053	1.1e-15	0.566	64.256
PCT	rs4715332	A	C	-0.026	0.021	0.002	0.047	4.8e-33	0.651	143.421
PCT	rs4721777	T	C	0.018	0.126	0.003	0.055	2.3e-12	0.0215	49.174
PCT	rs4727976	G	A	0.063	0.053	0.004	0.072	2.3e-58	0.461	259.396
PCT	rs4782451	C	A	-0.014	0.014	0.002	0.047	1.1e-11	0.771	46.066
PCT	rs4783994	A	G	-0.016	0.058	0.002	0.049	7.5e-12	0.235	46.9
PCT	rs4786527	T	C	0.018	0.004	0.003	0.065	4e-10	0.953	39.092
PCT	rs4806469	A	G	-0.026	-0.016	0.003	0.055	3.6e-21	0.77	89.184
PCT	rs4814018	T	C	0.016	-0.006	0.002	0.055	5.9e-12	0.913	47.374
PCT	rs4846082	T	C	-0.048	0.037	0.002	0.048	3.4e-113	0.444	511.22
PCT	rs4902750	A	G	-0.02	0.111	0.003	0.073	8.3e-12	0.131	46.684
PCT	rs4910442	C	T	-0.022	0.018	0.002	0.047	1.9e-25	0.696	108.692
PCT	rs4913405	A	G	0.022	0.004	0.002	0.052	2.3e-18	0.943	76.45
PCT	rs4935969	T	C	-0.014	-0.055	0.002	0.048	1.7e-10	0.248	40.765
PCT	rs4936066	C	A	-0.018	0.078	0.003	0.065	1.9e-11	0.234	45.039
PCT	rs4947490	G	A	0.021	0.004	0.002	0.049	1.2e-19	0.933	82.217
PCT	rs4961348	T	C	-0.024	0.029	0.002	0.052	6.7e-25	0.572	106.186
PCT	rs4965426	A	G	-0.038	0.003	0.003	0.06	1.9e-36	0.964	158.956
PCT	rs4973769	C	T	-0.023	0.089	0.002	0.061	2e-22	0.145	94.897
PCT	rs4978874	C	T	-0.014	0.086	0.002	0.047	5.3e-11	0.0676	43.064
PCT	rs511515	G	A	0.115	0.081	0.002	0.057	1e-200	0.152	2491.21
PCT	rs5130	T	C	0.026	0.059	0.003	0.06	5.3e-17	0.325	70.226
PCT	rs525092	G	T	-0.016	0.042	0.002	0.048	6.8e-13	0.372	51.596
PCT	rs55664157	A	T	-0.038	0.065	0.003	0.086	2.9e-31	0.451	135.248
PCT	rs55708816	A	G	0.035	0.012	0.003	0.081	3e-23	0.879	98.679
PCT	rs55794721	A	G	-0.044	-0.029	0.002	0.049	5e-92	0.551	413.988
PCT	rs55841166	T	C	0.016	0.015	0.002	0.05	4e-12	0.766	48.146
PCT	rs55879786	A	G	-0.018	0.052	0.003	0.056	6.8e-11	0.353	42.565
PCT	rs55921103	T	G	-0.017	-0.015	0.002	0.048	1.2e-14	0.756	59.547
PCT	rs55938653	T	C	0.012	0.009	0.002	0.047	1.6e-08	0.848	31.893
PCT	rs55966801	C	T	0.042	0.004	0.003	0.052	4.4e-61	0.943	271.872
PCT	rs56043070	A	G	-0.092	0.003	0.004	0.103	3.8e-111	0.977	501.845
PCT	rs56373295	A	C	-0.037	-0.01	0.002	0.057	7.2e-52	0.855	229.623
PCT	rs56912706	G	A	0.014	-0.05	0.002	0.048	1.6e-10	0.294	40.85
PCT	rs57201028	T	C	-0.073	-0.282	0.004	0.125	5.3e-74	0.0235	331.188
PCT	rs5745687	T	C	0.025	-0.036	0.004	0.118	8.4e-09	0.762	33.174
PCT	rs5763079	C	A	-0.02	-0.098	0.002	0.048	1.9e-21	0.0396	90.4
PCT	rs5829763	GA	G	0.015	0.023	0.003	0.053	1.7e-09	0.66	36.274
PCT	rs58434384	G	A	0.068	0.063	0.004	0.101	3.3e-71	0.533	318.345
PCT	rs6005843	C	T	0.03	0.007	0.005	0.091	2.7e-09	0.936	35.387
PCT	rs6060978	A	G	-0.037	-0.064	0.003	0.051	4.1e-46	0.206	203.219
PCT	rs6066390	T	C	0.014	-0.127	0.003	0.051	1.3e-08	0.0126	32.304
PCT	rs60847460	T	C	-0.017	-0.048	0.003	0.07	2.2e-08	0.494	31.351
PCT	rs6103669	A	G	-0.017	0.015	0.002	0.055	2.3e-12	0.781	49.181
PCT	rs6142109	G	A	-0.013	-0.046	0.002	0.052	4.5e-08	0.381	29.912
PCT	rs61709988	C	T	-0.022	0.055	0.002	0.051	1.8e-22	0.287	95.085
PCT	rs61750929	T	C	-0.095	0.036	0.005	0.13	1.3e-93	0.781	421.233
PCT	rs61894507	A	G	-0.013	0.176	0.002	0.05	2.3e-08	0.000429	31.23
PCT	rs61897432	G	A	0.037	0.002	0.003	0.069	3.2e-35	0.981	153.336
PCT	rs61986597	C	T	-0.017	0.028	0.002	0.053	9e-14	0.603	55.567
PCT	rs62002318	G	A	0.014	-0.033	0.002	0.05	7.8e-11	0.501	42.305
PCT	rs62198914	A	G	-0.031	0.053	0.003	0.066	1.2e-27	0.421	118.699
PCT	rs62217799	T	G	0.021	0.074	0.002	0.053	5.2e-21	0.168	88.469
PCT	rs62340877	A	G	-0.023	-0.012	0.003	0.055	1.3e-17	0.822	73.066
PCT	rs62491369	T	G	-0.025	0.026	0.003	0.072	1.1e-16	0.716	68.739
PCT	rs62503282	T	C	-0.025	-0.173	0.003	0.082	3.7e-16	0.0357	66.383
PCT	rs6487531	T	C	-0.013	-0.005	0.002	0.049	2.8e-09	0.922	35.331
PCT	rs6546909	T	A	0.022	-0.027	0.003	0.067	1.6e-13	0.687	54.487
PCT	rs655029	A	G	0.033	0.006	0.002	0.053	1.5e-45	0.907	200.622
PCT	rs6592965	A	G	0.022	0.032	0.002	0.05	2.9e-24	0.523	103.282
PCT	rs661403	G	A	-0.023	-0.018	0.002	0.06	2.2e-24	0.762	103.831
PCT	rs6664992	G	A	0.013	-0.062	0.002	0.047	2e-09	0.184	36.021
PCT	rs6668742	G	A	-0.021	-0.014	0.003	0.082	2.1e-10	0.861	40.411
PCT	rs6685530	T	C	-0.014	0.008	0.002	0.054	5.8e-09	0.879	33.898
PCT	rs6696074	T	C	0.018	-0.006	0.002	0.048	5.3e-17	0.902	70.204
PCT	rs6699095	C	T	0.014	-0.007	0.002	0.047	5e-11	0.884	43.161
PCT	rs6706095	G	T	0.021	0.006	0.002	0.05	1.1e-16	0.908	68.795
PCT	rs67224956	C	T	0.018	-0.042	0.003	0.064	1.3e-10	0.517	41.357
PCT	rs6734238	G	A	0.014	0.008	0.002	0.051	2.9e-11	0.884	44.229
PCT	rs6742904	G	T	0.016	-0.073	0.002	0.049	1.1e-12	0.135	50.632
PCT	rs67602624	T	A	-0.015	0.006	0.003	0.057	1.7e-08	0.912	31.784
PCT	rs67696533	A	G	-0.016	0.026	0.002	0.047	1.7e-12	0.582	49.802
PCT	rs6786088	C	T	-0.025	-0.041	0.002	0.048	7.9e-28	0.39	119.551
PCT	rs68116612	A	G	0.032	-0.034	0.003	0.056	1.3e-33	0.543	145.977
PCT	rs6815294	A	G	0.03	0.1	0.002	0.047	6.2e-45	0.0333	197.822
PCT	rs6845648	T	C	0.024	-0.012	0.002	0.047	2.2e-29	0.801	126.656
PCT	rs6862111	C	G	-0.018	-0.03	0.002	0.054	2.3e-14	0.58	58.231
PCT	rs6883116	C	T	-0.014	0.042	0.002	0.047	6.5e-11	0.379	42.678
PCT	rs6883827	G	A	0.037	0.073	0.002	0.049	1.3e-64	0.138	288.122
PCT	rs6926250	C	T	0.016	0.055	0.002	0.047	6.1e-14	0.244	56.333
PCT	rs6993770	T	A	-0.056	-0.063	0.002	0.057	7.69e-125	0.269	564.775
PCT	rs6997505	A	C	-0.017	-0.086	0.003	0.064	1.4e-08	0.183	32.133
PCT	rs703060	G	A	-0.017	-0.028	0.002	0.048	1.8e-14	0.562	58.778
PCT	rs7080386	A	C	0.02	-0.005	0.002	0.048	2e-20	0.924	85.768
PCT	rs70944869	G	GGTAGAGGCCGGGCCT	-0.02	0.01	0.002	0.054	2e-17	0.851	72.185
PCT	rs71016384	AG	A	0.024	0.119	0.003	0.063	2.4e-20	0.061	85.431
PCT	rs7103372	A	G	-0.013	0.061	0.002	0.048	6.8e-09	0.205	33.583
PCT	rs7103603	A	G	-0.03	-0.099	0.002	0.047	1e-41	0.0344	183.136
PCT	rs7104210	G	T	0.066	-0.018	0.002	0.051	1.6e-170	0.728	774.843
PCT	rs7146395	C	A	-0.015	0.059	0.002	0.048	6.6e-11	0.221	42.634
PCT	rs7151263	G	C	-0.019	-0.063	0.003	0.072	5.3e-10	0.381	38.566
PCT	rs7204146	G	A	0.024	0.054	0.003	0.06	3.9e-17	0.366	70.837
PCT	rs7213347	C	G	-0.042	0.038	0.002	0.052	3.4e-75	0.46	336.677
PCT	rs7244202	C	T	-0.032	0.078	0.002	0.047	1e-49	0.0989	219.747
PCT	rs7252328	G	A	0.019	0.013	0.003	0.066	4.5e-10	0.847	38.899
PCT	rs72688461	T	G	-0.019	0.043	0.002	0.053	7.6e-17	0.419	69.513
PCT	rs72806507	A	G	-0.022	0.133	0.004	0.083	9.4e-09	0.108	32.96
PCT	rs72917226	A	G	0.027	0.116	0.004	0.104	4.6e-10	0.264	38.857
PCT	rs72952310	T	G	-0.062	-0.391	0.006	0.174	1.8e-24	0.0242	104.286
PCT	rs7300275	A	T	0.025	-0.033	0.003	0.06	3.3e-17	0.583	71.144
PCT	rs73167967	G	T	0.066	-0.033	0.004	0.113	2.9e-58	0.772	258.954
PCT	rs73168819	A	G	0.016	-0.092	0.002	0.047	1.1e-13	0.0502	55.259
PCT	rs73202036	G	A	-0.015	-0.01	0.003	0.053	5.8e-09	0.854	33.892
PCT	rs73884852	G	A	-0.025	-0.059	0.004	0.102	2.8e-09	0.566	35.351
PCT	rs73928486	A	G	0.027	0.022	0.003	0.051	4.9e-24	0.668	102.23
PCT	rs7413585	C	T	-0.018	0.027	0.002	0.047	3.9e-17	0.566	70.826
PCT	rs7429186	T	C	0.018	0.005	0.002	0.047	1.3e-16	0.924	68.453
PCT	rs74528993	A	G	0.024	0.084	0.004	0.122	4e-08	0.492	30.147
PCT	rs7500731	A	G	-0.012	0.048	0.002	0.051	3.5e-08	0.345	30.385
PCT	rs7503168	G	A	0.042	0.045	0.003	0.061	1.1e-50	0.465	224.232
PCT	rs75107793	A	G	0.115	0.151	0.004	0.076	1e-170	0.0487	775.708
PCT	rs75139539	T	C	0.052	0.065	0.006	0.123	1.2e-18	0.596	77.765
PCT	rs7516366	C	T	0.015	-0.006	0.002	0.052	6.7e-11	0.908	42.606
PCT	rs75612655	T	C	0.143	0.789	0.012	0.912	3.3e-34	0.387	148.735
PCT	rs75622376	T	C	-0.045	0.337	0.006	0.147	5e-15	0.0222	61.271
PCT	rs7658679	T	C	-0.015	-0.081	0.002	0.048	1.2e-12	0.0891	50.478
PCT	rs7671752	T	C	-0.013	0.026	0.002	0.051	1.3e-09	0.608	36.769
PCT	rs76840964	G	A	-0.033	-0.033	0.003	0.067	4.7e-24	0.616	102.341
PCT	rs7686818	G	A	0.016	-0.001	0.003	0.076	7.7e-09	0.992	33.344
PCT	rs7688198	A	G	-0.013	-0.003	0.002	0.047	2.7e-09	0.95	35.414
PCT	rs7705526	A	C	0.059	-0.043	0.002	0.05	3.6e-148	0.398	672.051
PCT	rs7730720	G	T	0.014	0.131	0.002	0.048	2e-11	0.00588	44.988
PCT	rs77338166	G	A	-0.025	0.077	0.004	0.117	1e-08	0.513	32.839
PCT	rs77427278	C	T	0.055	0.342	0.008	0.188	8.5e-11	0.0694	42.148
PCT	rs7779873	A	G	0.015	-0.039	0.002	0.048	9.3e-12	0.414	46.47
PCT	rs7789916	A	G	-0.017	-0.03	0.002	0.054	8.4e-14	0.581	55.716
PCT	rs77962418	A	C	0.142	0.258	0.007	0.258	9.5e-88	0.316	394.327
PCT	rs78018097	CA	C	0.023	-0.088	0.002	0.049	8.2e-24	0.0705	101.226
PCT	rs7803075	G	A	-0.033	-0.062	0.002	0.049	2.6e-41	0.208	181.271
PCT	rs78161277	A	C	0.033	0.096	0.005	0.148	3.5e-12	0.519	48.37
PCT	rs7833924	G	A	0.031	0.019	0.002	0.048	3e-47	0.687	208.431
PCT	rs7843131	T	C	0.013	-0.019	0.002	0.052	3e-08	0.711	30.709
PCT	rs7855088	T	C	0.022	0.008	0.002	0.047	6.8e-26	0.86	110.724
PCT	rs78565404	T	C	0.15	0.016	0.005	0.153	1e-200	0.915	986.49
PCT	rs78584627	T	G	-0.033	0.062	0.005	0.098	4.4e-12	0.531	47.917
PCT	rs7860776	A	G	-0.039	-0.044	0.002	0.052	4.8e-60	0.39	267.135
PCT	rs78744187	T	C	-0.037	-0.029	0.004	0.067	5.5e-22	0.661	92.882
PCT	rs78909033	A	G	-0.026	0.134	0.003	0.07	1.5e-16	0.0554	68.203
PCT	rs7894521	C	A	0.015	0.019	0.003	0.059	5.6e-09	0.752	33.962
PCT	rs79010100	C	T	0.056	-0.037	0.003	0.064	1.3e-70	0.558	315.685
PCT	rs7920539	T	C	-0.015	0.13	0.002	0.047	4.8e-13	0.00607	52.286
PCT	rs79287178	A	G	0.062	0.107	0.006	0.119	3.3e-22	0.371	93.906
PCT	rs79311541	G	A	-0.035	0.193	0.006	0.185	3.4e-10	0.297	39.457
PCT	rs79716074	G	A	0.014	0.001	0.002	0.049	2e-10	0.977	40.447
PCT	rs7989654	A	G	0.016	-0.002	0.002	0.048	1.2e-12	0.968	50.447
PCT	rs79977579	A	C	0.068	0.219	0.004	0.081	1.4e-82	0.00699	370.515
PCT	rs80026531	G	A	-0.04	0.156	0.006	0.176	3.8e-11	0.377	43.718
PCT	rs8012145	T	C	0.013	-0.033	0.002	0.056	4.1e-08	0.556	30.118
PCT	rs8037902	T	C	-0.016	-0.089	0.002	0.048	8.5e-13	0.0608	51.165
PCT	rs8042558	T	G	-0.015	0.101	0.002	0.053	1e-09	0.0577	37.319
PCT	rs8052629	G	A	-0.017	-0.076	0.002	0.049	8.4e-16	0.117	64.779
PCT	rs8065615	C	T	-0.021	0.025	0.002	0.049	3.1e-19	0.617	80.378
PCT	rs8066620	T	C	-0.018	0.025	0.002	0.055	1.4e-15	0.642	63.825
PCT	rs8067216	A	G	-0.015	-0.068	0.002	0.05	2e-10	0.175	40.431
PCT	rs8071834	C	T	0.014	-0.024	0.002	0.047	2.9e-10	0.612	39.774
PCT	rs8072157	A	T	-0.017	0.008	0.003	0.059	9.1e-11	0.888	42.009
PCT	rs8093990	C	A	0.02	0.039	0.002	0.049	2.9e-20	0.419	85.052
PCT	rs8098454	T	C	0.027	0.024	0.004	0.087	7.2e-13	0.783	51.498
PCT	rs8107139	C	T	-0.021	0.004	0.002	0.048	5.6e-21	0.932	88.305
PCT	rs8108906	A	G	0.014	-0.026	0.002	0.047	2.4e-11	0.584	44.59
PCT	rs8176746	T	G	-0.05	0.099	0.004	0.069	3.2e-30	0.151	130.481
PCT	rs8178824	T	C	0.122	0.136	0.006	0.243	2.8e-85	0.576	382.943
PCT	rs855791	G	A	-0.027	0.03	0.002	0.049	5.3e-37	0.537	161.493
PCT	rs873093	C	T	0.02	0.053	0.002	0.051	2.1e-19	0.3	81.142
PCT	rs878520	C	G	0.022	0.013	0.002	0.051	3.7e-23	0.798	98.245
PCT	rs901481	G	T	0.014	-0.052	0.002	0.047	2.5e-10	0.274	40.016
PCT	rs928391	C	T	-0.024	-0.046	0.002	0.052	8.9e-24	0.38	101.067
PCT	rs9384844	T	C	-0.012	-0.071	0.002	0.047	6e-09	0.134	33.82
PCT	rs9386793	A	C	0.021	0.02	0.002	0.048	3.3e-23	0.674	98.446
PCT	rs9389211	T	C	0.04	0.067	0.003	0.077	2e-54	0.388	241.362
PCT	rs9389269	C	T	0.136	-0.001	0.002	0.05	1e-200	0.992	3278.45
PCT	rs941407	G	A	0.018	-0.041	0.002	0.051	1e-14	0.417	59.814
PCT	rs9429767	A	G	0.02	0.042	0.003	0.056	4.1e-14	0.45	57.111
PCT	rs9460100	C	T	-0.021	0.042	0.002	0.047	3.5e-22	0.374	93.817
PCT	rs947001	G	A	-0.017	0.011	0.002	0.053	2.7e-13	0.836	53.425
PCT	rs9555695	T	C	-0.019	0.039	0.002	0.048	2.8e-18	0.413	76.02
PCT	rs9635249	G	A	0.034	0.088	0.003	0.058	2.2e-39	0.131	172.384
PCT	rs9681493	T	C	-0.015	0.027	0.002	0.047	2e-12	0.568	49.516
PCT	rs9730749	G	A	0.016	-0.102	0.002	0.052	5e-11	0.0515	43.185
PCT	rs9809116	G	A	0.017	-0.005	0.002	0.05	1.2e-14	0.925	59.615
PCT	rs9904395	G	A	-0.087	-0.138	0.005	0.1	3.7e-57	0.171	253.885
PCT	rs9926463	C	A	-0.021	-0.02	0.002	0.053	1.9e-18	0.707	76.785
PCT	rs9931153	C	T	-0.017	-0.022	0.002	0.059	4.4e-12	0.709	47.939
PCT	rs9983374	T	C	0.022	0.016	0.002	0.053	1.1e-19	0.763	82.397

## Sheet: PLT on UC
Supplementary Table 1. SNPs used as valid instrumental variables for PLT on UC
Exposure	SNP	Effect_allele	Other_allele	Beta.exposure	Beta.outcome	Se.exposure	Se.outcome	Pval.exposure	Pval.outcome	F
PLT	rs10048745	A	G	0.022	-0.028	0.002	0.034	5.6e-19	0.421	79.187
PLT	rs10116976	C	T	0.019	-0.03	0.002	0.033	1.5e-17	0.364	72.766
PLT	rs10135413	G	A	0.036	0.075	0.003	0.04	1.8e-35	0.0598	154.486
PLT	rs10139199	T	G	0.014	0.048	0.002	0.034	3e-08	0.154	30.724
PLT	rs10140668	T	C	0.022	-0.036	0.003	0.046	1.8e-14	0.428	58.687
PLT	rs10144272	G	T	0.042	0.026	0.002	0.031	3.2e-76	0.413	341.363
PLT	rs10174	G	A	-0.017	0.034	0.002	0.029	1e-15	0.239	64.386
PLT	rs10274404	A	G	0.013	0.07	0.002	0.029	3.5e-08	0.0148	30.399
PLT	rs1035317	G	A	0.016	-0.013	0.002	0.029	7.6e-14	0.661	55.9
PLT	rs10447226	T	G	-0.016	0.02	0.002	0.032	3.5e-12	0.533	48.38
PLT	rs10458728	C	T	-0.02	-0.078	0.002	0.03	2.2e-17	0.0101	71.954
PLT	rs1047891	A	C	-0.029	-0.029	0.002	0.03	1.1e-37	0.348	164.549
PLT	rs10510412	A	G	0.018	0.044	0.002	0.031	1.1e-13	0.156	55.151
PLT	rs1053651	C	A	0.014	0.086	0.002	0.032	7.7e-09	0.00755	33.35
PLT	rs1059196	T	C	-0.031	0.05	0.002	0.032	3.4e-36	0.114	157.794
PLT	rs10758481	C	T	-0.028	-0.057	0.002	0.029	5.4e-39	0.0453	170.634
PLT	rs10769941	T	G	-0.016	-0.004	0.002	0.03	1.9e-12	0.891	49.539
PLT	rs10774405	A	G	-0.048	0.008	0.002	0.029	8.71e-114	0.789	513.97
PLT	rs10783380	G	A	0.024	0.048	0.002	0.03	1.3e-27	0.115	118.557
PLT	rs10817007	G	T	0.023	-0.051	0.003	0.049	3.2e-13	0.295	53.082
PLT	rs10821128	C	T	-0.014	0.03	0.002	0.029	1.3e-10	0.312	41.267
PLT	rs10864368	C	T	0.025	0.037	0.002	0.028	2e-33	0.191	145.116
PLT	rs10876550	A	G	0.053	0.007	0.002	0.031	1.7e-139	0.83	632.101
PLT	rs10876988	A	G	-0.013	0.018	0.002	0.029	9.1e-10	0.519	37.51
PLT	rs10878173	G	C	-0.016	0.005	0.002	0.03	5.5e-13	0.869	52.017
PLT	rs10886430	G	A	-0.028	0.028	0.003	0.049	8.6e-18	0.566	73.814
PLT	rs10911697	T	C	-0.016	0.011	0.002	0.03	5.3e-12	0.724	47.559
PLT	rs10940474	T	C	-0.014	0.073	0.002	0.031	2e-10	0.0169	40.469
PLT	rs10941418	G	A	-0.013	-0.017	0.002	0.028	3.6e-09	0.549	34.817
PLT	rs10975153	C	G	-0.015	0.032	0.002	0.034	1.9e-10	0.346	40.533
PLT	rs11071720	C	T	0.042	-0.039	0.002	0.03	2.6e-72	0.193	323.425
PLT	rs11082304	T	G	-0.051	-0.031	0.002	0.029	1.8e-129	0.279	586.07
PLT	rs11088304	A	G	0.024	-0.035	0.002	0.03	1.6e-27	0.246	118.147
PLT	rs11126598	G	A	-0.017	-0.021	0.002	0.03	3.7e-13	0.477	52.785
PLT	rs11129295	T	C	0.017	0.086	0.002	0.03	1.7e-14	0.00357	58.795
PLT	rs11134475	G	A	-0.02	-0.123	0.002	0.03	8.4e-20	4.5e-05	82.948
PLT	rs11164132	C	T	0.027	0.006	0.002	0.03	2.4e-35	0.854	153.951
PLT	rs11168249	C	T	0.032	0.021	0.002	0.029	7.6e-51	0.471	224.933
PLT	rs111963898	A	C	-0.062	0.022	0.01	0.085	1e-10	0.794	41.741
PLT	rs11225024	T	A	0.022	-0.037	0.004	0.045	5.3e-09	0.414	34.071
PLT	rs11227249	T	C	-0.026	-0.03	0.002	0.032	1.5e-32	0.35	141.188
PLT	rs11259186	G	T	-0.016	0.038	0.002	0.029	1.7e-13	0.181	54.368
PLT	rs112733823	T	C	0.026	-0.067	0.003	0.035	1.3e-15	0.0529	63.897
PLT	rs112770790	A	G	-0.031	0.054	0.003	0.039	6.7e-23	0.167	97.064
PLT	rs113063027	A	C	-0.035	-0.081	0.004	0.062	3.8e-20	0.193	84.541
PLT	rs113146860	A	G	0.02	0.031	0.003	0.04	3.4e-12	0.442	48.415
PLT	rs113542380	A	G	-0.071	0.027	0.004	0.078	1.2e-68	0.73	306.555
PLT	rs113693454	A	T	-0.066	-0.066	0.006	0.105	2.3e-28	0.528	121.971
PLT	rs113721422	A	G	0.049	-0.059	0.004	0.039	1.8e-35	0.133	154.451
PLT	rs113825134	A	G	-0.017	0.025	0.002	0.035	2.8e-12	0.477	48.841
PLT	rs114694170	C	T	0.144	0.124	0.005	0.062	1e-200	0.0448	1024.74
PLT	rs114700498	T	C	-0.035	-0.075	0.005	0.059	2.2e-13	0.204	53.86
PLT	rs114968084	A	G	-0.059	-0.183	0.006	0.115	5e-20	0.112	83.96
PLT	rs115294879	A	G	0.029	-0.014	0.005	0.102	4.3e-08	0.895	30.015
PLT	rs11546742	G	C	0.04	-0.168	0.006	0.1	1.1e-11	0.0934	46.129
PLT	rs11553699	G	A	-0.083	0.043	0.003	0.046	4.9e-141	0.356	639.224
PLT	rs115566353	A	G	-0.067	0.04	0.011	0.093	4.3e-10	0.669	38.963
PLT	rs11582213	C	T	0.015	0.048	0.003	0.037	4.3e-08	0.198	30.03
PLT	rs11604127	T	C	0.093	0.037	0.003	0.031	1e-200	0.236	1370.35
PLT	rs116052829	T	C	0.031	-0.035	0.003	0.063	3.1e-19	0.578	80.373
PLT	rs11611855	T	C	-0.022	0.033	0.002	0.029	1.6e-25	0.244	109.078
PLT	rs11627485	C	T	0.024	0.003	0.002	0.028	1.4e-30	0.926	132.118
PLT	rs11676298	G	C	0.029	-0.012	0.003	0.036	4.3e-28	0.743	120.779
PLT	rs11679328	T	C	0.026	-0.017	0.004	0.046	3.2e-09	0.714	35.089
PLT	rs11712335	C	T	0.013	-0.025	0.002	0.034	1.3e-08	0.455	32.303
PLT	rs11734099	A	G	0.05	-0.024	0.003	0.036	4.1e-72	0.514	322.509
PLT	rs11764390	A	G	0.024	-0.048	0.002	0.029	1.1e-28	0.0983	123.422
PLT	rs118083884	A	G	-0.059	-0.206	0.009	0.161	1.5e-10	0.202	41.081
PLT	rs11818463	C	G	-0.023	-0.017	0.002	0.029	5.4e-26	0.564	111.193
PLT	rs11826896	T	C	0.014	0.008	0.002	0.03	1.5e-08	0.796	32.007
PLT	rs11841319	T	C	-0.064	0.046	0.004	0.055	3.5e-75	0.407	336.623
PLT	rs11891555	T	G	0.014	0.016	0.002	0.029	3.1e-10	0.581	39.593
PLT	rs11917130	A	T	-0.02	0.011	0.002	0.029	5.2e-20	0.708	83.904
PLT	rs11950562	C	A	-0.023	0.056	0.002	0.03	4.3e-28	0.0624	120.784
PLT	rs12000252	G	A	-0.02	0.039	0.002	0.029	5.5e-21	0.17	88.344
PLT	rs12037133	T	G	-0.064	0.05	0.003	0.034	8.3e-131	0.149	592.205
PLT	rs12041331	A	G	0.034	-0.109	0.004	0.064	4.2e-20	0.0866	84.33
PLT	rs12052715	G	C	-0.037	-0.024	0.002	0.032	2.7e-56	0.458	249.954
PLT	rs12071510	T	G	-0.018	0.015	0.002	0.029	3e-16	0.594	66.774
PLT	rs12118065	A	G	-0.029	0.011	0.002	0.029	2.1e-41	0.718	181.699
PLT	rs12121292	T	C	0.013	0.007	0.002	0.035	3.8e-08	0.83	30.237
PLT	rs12125200	G	A	0.032	0.042	0.002	0.031	5.2e-42	0.183	184.443
PLT	rs12126199	T	C	0.05	-0.085	0.006	0.075	5.2e-18	0.254	74.799
PLT	rs12139095	C	T	-0.018	-0.024	0.002	0.031	2e-13	0.438	54.018
PLT	rs12149168	T	G	0.02	0.05	0.002	0.033	9.9e-18	0.131	73.525
PLT	rs12155039	A	C	-0.034	-0.033	0.002	0.029	2e-58	0.245	259.666
PLT	rs12239737	A	T	0.013	-0.041	0.002	0.032	2.8e-09	0.2	35.297
PLT	rs1224382	C	T	-0.019	0.012	0.002	0.029	1.1e-18	0.677	77.847
PLT	rs12376511	C	T	-0.048	-0.041	0.003	0.036	6.3e-62	0.261	275.758
PLT	rs12386849	T	C	-0.015	0.003	0.002	0.029	4.5e-11	0.926	43.375
PLT	rs12439144	A	G	0.016	-0.071	0.002	0.029	2.9e-14	0.0142	57.814
PLT	rs12441457	A	G	-0.029	-0.023	0.005	0.073	2.9e-09	0.756	35.234
PLT	rs12451471	T	C	-0.015	-0.03	0.002	0.03	5.3e-12	0.326	47.564
PLT	rs12481295	G	C	-0.025	0.02	0.004	0.057	3.2e-09	0.72	35.085
PLT	rs12491785	T	C	-0.023	-0.008	0.002	0.029	1.7e-27	0.79	118.086
PLT	rs12492695	G	A	0.012	0.049	0.002	0.029	2.6e-08	0.0879	30.982
PLT	rs12533403	T	C	0.016	0.002	0.002	0.029	1.4e-14	0.948	59.259
PLT	rs12564806	T	C	-0.039	0.065	0.002	0.035	1.9e-56	0.0651	250.662
PLT	rs12580121	G	A	0.033	0.032	0.004	0.063	4.7e-15	0.613	61.368
PLT	rs1260326	C	T	-0.041	-0.035	0.002	0.03	2.3e-82	0.233	369.614
PLT	rs1260405	G	A	0.02	0.059	0.002	0.029	3.3e-20	0.04	84.793
PLT	rs12676105	T	C	-0.018	-0.027	0.002	0.028	4.3e-18	0.34	75.167
PLT	rs12708514	G	A	-0.023	0.042	0.003	0.035	1.5e-18	0.232	77.245
PLT	rs12754468	G	C	0.036	0.051	0.004	0.051	3.1e-22	0.312	94.055
PLT	rs12762934	T	C	0.019	0.053	0.002	0.031	3.2e-17	0.0881	71.194
PLT	rs12829456	T	C	-0.029	-0.034	0.003	0.035	9.2e-29	0.325	123.819
PLT	rs12909131	T	C	0.017	0.012	0.002	0.034	1e-11	0.714	46.272
PLT	rs12923319	A	C	0.016	0.022	0.002	0.041	9.6e-11	0.59	41.91
PLT	rs12975577	T	C	-0.016	-0.077	0.002	0.029	9.1e-15	0.00787	60.075
PLT	rs12979891	T	C	0.015	-0.002	0.002	0.029	3.8e-13	0.949	52.749
PLT	rs12983010	G	A	0.048	-0.045	0.004	0.074	1.4e-30	0.545	132.1
PLT	rs12984070	G	A	-0.013	0.034	0.002	0.029	2e-08	0.24	31.487
PLT	rs13000644	G	A	-0.013	-0.006	0.002	0.032	1.2e-08	0.853	32.43
PLT	rs13032491	T	C	0.017	-0.094	0.003	0.044	2.5e-08	0.0344	31.087
PLT	rs13084317	A	G	0.017	-0.074	0.002	0.031	2.5e-14	0.0159	58.102
PLT	rs13084357	C	T	0.045	0.056	0.004	0.056	1.1e-32	0.318	141.718
PLT	rs13138724	A	G	-0.016	0.013	0.002	0.028	7.8e-14	0.648	55.845
PLT	rs13150834	G	T	0.022	-0.008	0.002	0.03	1.6e-24	0.783	104.458
PLT	rs13154903	C	T	-0.024	-0.038	0.003	0.051	6.7e-13	0.452	51.639
PLT	rs13185488	A	G	-0.021	-0.063	0.003	0.036	2.9e-16	0.0766	66.864
PLT	rs13191948	T	C	0.024	0.009	0.002	0.028	6.1e-31	0.761	133.768
PLT	rs13208045	T	C	-0.03	0.01	0.003	0.038	1.8e-18	0.793	76.95
PLT	rs13224082	T	A	-0.034	0.093	0.002	0.035	1e-43	0.00686	192.294
PLT	rs13266443	G	C	0.026	0.022	0.003	0.038	3.4e-25	0.573	107.509
PLT	rs13325699	C	T	-0.032	0.047	0.002	0.029	1e-46	0.104	205.987
PLT	rs1354034	C	T	0.131	-0.085	0.002	0.031	1e-200	0.00639	3726.53
PLT	rs137952017	CT	C	-0.062	-0.037	0.003	0.034	5e-94	0.265	423.144
PLT	rs139974673	C	T	0.118	-0.122	0.007	0.198	2.8e-69	0.539	309.492
PLT	rs140436199	A	G	-0.045	-0.028	0.005	0.057	3e-23	0.622	98.655
PLT	rs140759014	T	C	-0.034	0.067	0.005	0.068	2.5e-10	0.326	40.041
PLT	rs141526980	TGA	T	0.027	0.055	0.004	0.061	7.1e-11	0.367	42.496
PLT	rs143490035	GT	G	-0.031	0	0.005	0.047	2e-10	0.998	40.428
PLT	rs145663802	T	C	-0.052	0.211	0.009	0.052	7.7e-09	4.49e-05	33.347
PLT	rs1472265	C	T	-0.015	-0.027	0.002	0.029	9.8e-12	0.342	46.36
PLT	rs1476096	C	A	0.02	0.052	0.002	0.03	1e-19	0.0789	82.558
PLT	rs151234	C	G	0.066	0.126	0.003	0.043	7.6e-97	0.00351	436.114
PLT	rs1569419	C	T	0.023	-0.02	0.003	0.031	1.2e-19	0.51	82.259
PLT	rs1602456	A	G	-0.073	-0.011	0.007	0.069	5.9e-24	0.877	101.866
PLT	rs160697	G	A	0.013	0.025	0.002	0.029	3.5e-09	0.381	34.858
PLT	rs1641861	A	G	0.035	0.084	0.005	0.097	5.1e-12	0.39	47.634
PLT	rs165177	C	T	0.017	0.022	0.002	0.031	3.4e-12	0.47	48.434
PLT	rs1660155	C	A	-0.013	0.03	0.002	0.031	6.2e-09	0.332	33.773
PLT	rs167454	T	C	-0.016	-0.002	0.003	0.032	1.8e-10	0.958	40.723
PLT	rs167924	G	A	0.021	-0.021	0.002	0.029	4.7e-22	0.459	93.199
PLT	rs16866294	T	C	-0.016	-0.028	0.003	0.038	2.5e-08	0.462	31.071
PLT	rs16889597	T	C	-0.062	0.528	0.01	0.308	7.2e-11	0.0871	42.465
PLT	rs16943595	C	G	-0.021	0.009	0.003	0.036	2.3e-12	0.803	49.173
PLT	rs17116453	A	G	-0.024	-0.13	0.003	0.041	2.3e-13	0.00147	53.721
PLT	rs17138723	G	C	-0.031	-0.052	0.003	0.035	9.5e-33	0.139	142.04
PLT	rs1716505	G	C	0.042	0.001	0.002	0.03	5.3e-76	0.972	340.364
PLT	rs17175830	A	G	0.036	0.001	0.003	0.034	4.9e-47	0.966	207.461
PLT	rs1719271	G	A	0.052	-0.032	0.003	0.035	3.1e-64	0.353	286.324
PLT	rs17302005	G	A	0.018	-0.011	0.003	0.038	7e-11	0.778	42.515
PLT	rs17572109	A	G	0.038	0.141	0.003	0.039	5.9e-52	0.000299	230.032
PLT	rs1768584	G	A	0.048	-0.036	0.002	0.029	7.6e-110	0.203	495.85
PLT	rs17707466	G	A	-0.019	-0.024	0.003	0.043	1.6e-11	0.577	45.39
PLT	rs17758695	T	C	-0.067	-0.076	0.006	0.069	6.7e-27	0.274	115.332
PLT	rs178010	T	A	0.015	0.013	0.002	0.032	4.8e-10	0.677	38.742
PLT	rs178761	G	A	-0.015	0.001	0.002	0.033	1.3e-10	0.983	41.244
PLT	rs183583130	T	G	-0.069	0.107	0.007	0.082	1.2e-21	0.189	91.411
PLT	rs1865761	C	T	-0.014	-0.081	0.002	0.028	6.9e-11	0.00445	42.55
PLT	rs1882076	C	T	0.015	0.012	0.002	0.03	3.1e-11	0.691	44.081
PLT	rs1895490	A	G	0.018	-0.037	0.002	0.029	2.4e-17	0.191	71.814
PLT	rs1924930	A	T	-0.015	-0.014	0.003	0.037	8.6e-09	0.7	33.142
PLT	rs198217	G	T	0.011	-0.053	0.002	0.028	4.8e-08	0.064	29.777
PLT	rs1997719	T	C	-0.021	0.03	0.002	0.031	2.4e-23	0.336	99.124
PLT	rs200461307	TC	T	-0.019	-0.011	0.003	0.035	4.2e-10	0.753	39.01
PLT	rs2015210	G	T	-0.026	0.004	0.002	0.03	1.6e-26	0.886	113.63
PLT	rs2015599	A	G	-0.045	0.007	0.002	0.028	8.99e-101	0.797	454.15
PLT	rs2017372	T	C	0.02	-0.049	0.003	0.042	4.5e-10	0.242	38.872
PLT	rs2038700	C	T	0.016	0.027	0.002	0.029	1.3e-13	0.349	54.91
PLT	rs2046823	A	G	0.03	-0.016	0.002	0.032	3.4e-37	0.62	162.387
PLT	rs2068888	A	G	-0.022	0.026	0.002	0.028	4.7e-26	0.359	111.453
PLT	rs2070738	C	T	-0.014	0.008	0.002	0.031	3e-10	0.798	39.658
PLT	rs210798	G	T	-0.019	-0.027	0.002	0.028	7.9e-19	0.338	78.524
PLT	rs211510	G	A	-0.014	0.031	0.002	0.028	5.3e-11	0.278	43.059
PLT	rs2122403	A	G	-0.023	0.007	0.004	0.042	3.3e-09	0.874	34.983
PLT	rs2155311	A	G	-0.027	0.018	0.002	0.028	8.6e-36	0.53	155.966
PLT	rs218265	C	T	0.02	0.017	0.003	0.039	1.5e-11	0.651	45.537
PLT	rs2187416	A	C	0.014	-0.005	0.002	0.031	1.2e-09	0.869	36.958
PLT	rs2243103	G	C	0.074	-0.109	0.004	0.047	9.6e-75	0.0205	334.59
PLT	rs2255531	A	G	-0.024	-0.024	0.002	0.029	3e-28	0.405	121.478
PLT	rs2274319	C	T	-0.027	-0.01	0.002	0.029	3.8e-35	0.737	153.042
PLT	rs2281232	A	C	-0.024	0.069	0.004	0.065	2.1e-08	0.291	31.443
PLT	rs2297066	G	C	0.052	0.001	0.002	0.034	7.2e-98	0.972	440.817
PLT	rs2305769	C	G	0.015	0.023	0.003	0.031	1.3e-09	0.448	36.769
PLT	rs2319627	C	T	0.015	-0.007	0.003	0.043	3.5e-08	0.873	30.384
PLT	rs2321536	T	C	0.019	-0.001	0.002	0.031	4.2e-18	0.978	75.21
PLT	rs2389874	G	A	0.02	0.003	0.002	0.03	9.1e-20	0.916	82.792
PLT	rs2417965	T	C	-0.017	0.009	0.003	0.03	1.1e-11	0.761	46.192
PLT	rs2455425	C	T	-0.021	0.079	0.004	0.046	2.3e-08	0.0859	31.224
PLT	rs2475218	T	C	-0.026	0.027	0.004	0.051	9.4e-13	0.594	50.969
PLT	rs2487303	G	A	-0.019	0.039	0.002	0.033	4.5e-16	0.242	66.014
PLT	rs2494663	A	C	-0.021	-0.013	0.002	0.029	5.9e-24	0.66	101.865
PLT	rs2520096	G	A	0.034	0.025	0.002	0.029	1.1e-45	0.394	201.205
PLT	rs2641443	A	G	-0.03	-0.004	0.002	0.03	1.1e-36	0.896	160.09
PLT	rs2689216	A	G	0.019	-0.022	0.002	0.032	7.3e-17	0.476	69.596
PLT	rs2700936	G	T	0.017	-0.043	0.002	0.029	1.5e-15	0.13	63.677
PLT	rs2722159	A	G	0.014	-0.015	0.002	0.028	1.5e-10	0.608	40.994
PLT	rs2724564	T	G	0.025	0.031	0.002	0.028	2.3e-32	0.28	140.278
PLT	rs2755214	G	T	0.024	0.083	0.002	0.03	5.6e-25	0.00507	106.54
PLT	rs2758994	T	C	-0.019	-0.049	0.002	0.032	2.1e-15	0.128	62.941
PLT	rs2786802	T	G	-0.018	0.034	0.003	0.037	4.9e-11	0.36	43.221
PLT	rs2788500	G	A	-0.042	0.129	0.004	0.092	2e-20	0.16	85.775
PLT	rs2797688	C	T	0.02	-0.047	0.002	0.03	9.4e-22	0.118	91.842
PLT	rs2823002	T	A	-0.018	0.007	0.003	0.036	2e-09	0.845	35.998
PLT	rs2836425	T	C	0.038	-0.007	0.003	0.049	6.9e-34	0.884	147.257
PLT	rs28456	G	A	0.04	0.091	0.002	0.029	4.2e-68	0.00172	304.1
PLT	rs28505677	G	C	-0.035	0.025	0.003	0.039	1e-44	0.515	196.887
PLT	rs2887399	T	G	-0.016	-0.04	0.003	0.034	1.8e-09	0.247	36.159
PLT	rs2900177	T	C	0.017	-0.03	0.002	0.032	3.3e-14	0.358	57.547
PLT	rs296852	A	G	-0.043	0.055	0.002	0.029	2.8e-86	0.0599	387.565
PLT	rs2999157	A	G	-0.03	-0.032	0.002	0.029	6.4e-47	0.273	206.948
PLT	rs301371	A	G	0.038	-0.016	0.002	0.029	4.6e-71	0.57	317.676
PLT	rs303968	C	T	-0.019	-0.057	0.002	0.029	1.1e-18	0.0502	77.887
PLT	rs3122414	A	G	-0.016	-0.019	0.002	0.029	9.7e-13	0.517	50.897
PLT	rs3184504	C	T	-0.104	-0.084	0.002	0.029	1e-200	0.00345	2462.88
PLT	rs34152163	C	G	-0.014	0.035	0.002	0.03	1.4e-10	0.247	41.144
PLT	rs34164109	T	C	0.122	-0.017	0.002	0.03	1e-200	0.571	2592.99
PLT	rs342299	T	C	-0.071	-0.025	0.002	0.028	1e-200	0.388	1104.57
PLT	rs34329	C	G	0.017	-0.015	0.002	0.031	1.8e-13	0.627	54.231
PLT	rs34341922	A	G	0.023	0.069	0.002	0.029	3.8e-27	0.0166	116.451
PLT	rs34346558	C	A	0.02	0.015	0.003	0.036	5.4e-14	0.689	56.563
PLT	rs34524896	T	C	-0.09	0.071	0.005	0.056	1.9e-74	0.209	333.184
PLT	rs34592828	A	G	-0.139	-0.023	0.005	0.072	5e-161	0.751	731.164
PLT	rs34651	T	C	0.044	0.044	0.004	0.06	1.6e-29	0.464	127.247
PLT	rs34968913	A	G	-0.019	-0.034	0.003	0.033	1.6e-14	0.314	59.033
PLT	rs35069969	C	G	0.016	-0.033	0.002	0.029	2e-13	0.254	54.02
PLT	rs35267052	G	T	0.026	0.04	0.003	0.059	1.4e-13	0.496	54.681
PLT	rs35292561	T	C	-0.026	0.009	0.004	0.05	3.2e-10	0.864	39.564
PLT	rs35330522	A	G	0.019	0.025	0.002	0.029	4e-20	0.379	84.4
PLT	rs35355140	A	C	-0.027	0.089	0.004	0.048	1.7e-10	0.0625	40.804
PLT	rs35572371	CACTG	C	-0.015	0.055	0.002	0.03	1e-10	0.0664	41.772
PLT	rs35584079	A	G	0.031	0.031	0.003	0.045	5.5e-22	0.49	92.906
PLT	rs35773521	G	A	-0.016	0.024	0.002	0.03	2.1e-10	0.425	40.405
PLT	rs36109901	C	A	0.063	0.016	0.002	0.031	5.11e-155	0.597	703.543
PLT	rs36205397	G	A	0.017	-0.017	0.002	0.03	2.8e-15	0.56	62.428
PLT	rs3731211	A	T	0.044	0.007	0.002	0.034	1.3e-77	0.833	347.781
PLT	rs3736313	G	A	-0.015	0.035	0.002	0.034	1.6e-10	0.302	40.904
PLT	rs374039502	A	T	-0.05	-0.063	0.008	0.166	1.1e-10	0.705	41.626
PLT	rs3742028	A	G	-0.045	-0.005	0.002	0.029	1e-97	0.872	440.154
PLT	rs3742271	C	G	0.017	0.065	0.002	0.031	8.6e-15	0.0354	60.2
PLT	rs3742321	C	T	-0.016	-0.013	0.003	0.03	5.8e-10	0.679	38.393
PLT	rs3760868	G	T	-0.023	-0.009	0.003	0.038	1.1e-13	0.822	55.204
PLT	rs3764535	A	G	0.02	0.007	0.002	0.028	2.8e-21	0.804	89.678
PLT	rs3767812	A	G	0.037	-0.039	0.003	0.034	1.8e-48	0.254	214.05
PLT	rs3771529	A	G	-0.032	-0.023	0.003	0.032	5.8e-33	0.479	143.042
PLT	rs3800458	T	A	0.025	-0.022	0.002	0.03	6.6e-30	0.464	129.053
PLT	rs3804749	T	C	-0.037	-0.028	0.002	0.029	2.7e-68	0.332	304.983
PLT	rs3806233	A	G	0.014	-0.007	0.002	0.029	1.5e-10	0.816	40.98
PLT	rs381500	A	C	0.031	-0.012	0.002	0.028	2.5e-48	0.662	213.371
PLT	rs385893	C	T	0.107	-0.01	0.002	0.029	1e-200	0.722	2583.27
PLT	rs3865444	A	C	-0.024	-0.013	0.002	0.029	1.5e-26	0.653	113.745
PLT	rs3883952	A	T	0.023	0.025	0.003	0.039	5.9e-19	0.529	79.108
PLT	rs3912392	A	G	-0.015	0.034	0.002	0.029	1.9e-12	0.243	49.593
PLT	rs3943516	G	A	0.015	-0.017	0.002	0.029	9.5e-12	0.559	46.436
PLT	rs3956381	A	C	0.016	0.007	0.002	0.03	6.8e-13	0.821	51.597
PLT	rs4061659	C	G	-0.032	0.011	0.002	0.029	2.5e-50	0.694	222.528
PLT	rs4072669	C	G	-0.021	-0.021	0.002	0.031	8.4e-20	0.509	82.955
PLT	rs4076566	A	G	-0.017	-0.045	0.002	0.029	1.7e-15	0.117	63.4
PLT	rs41375145	G	A	-0.027	0.027	0.004	0.07	4.8e-14	0.7	56.829
PLT	rs4148445	T	C	0.074	-0.042	0.004	0.053	6.8e-84	0.435	376.626
PLT	rs4286082	T	C	-0.016	-0.029	0.002	0.03	3e-12	0.329	48.691
PLT	rs4357501	T	C	-0.012	0.019	0.002	0.031	1e-08	0.54	32.761
PLT	rs4377525	C	A	-0.028	-0.033	0.002	0.036	5.8e-31	0.357	133.865
PLT	rs4442541	G	A	0.022	-0.032	0.002	0.03	2.2e-21	0.284	90.158
PLT	rs4477285	A	G	0.018	-0.004	0.002	0.029	5.3e-17	0.888	70.226
PLT	rs4538653	C	G	-0.044	-0.014	0.002	0.033	5.2e-81	0.669	363.356
PLT	rs4588	T	G	-0.014	0.047	0.002	0.035	3.4e-09	0.18	34.922
PLT	rs458857	A	C	0.015	0.013	0.002	0.028	1.6e-12	0.657	49.902
PLT	rs4670779	T	C	-0.019	0.021	0.002	0.032	1.1e-16	0.5	68.799
PLT	rs4686534	A	T	0.016	-0.046	0.003	0.034	2.7e-10	0.167	39.848
PLT	rs4711890	G	C	0.029	0.026	0.002	0.032	1.6e-34	0.41	150.179
PLT	rs4733495	C	T	0.022	-0.006	0.003	0.033	2.4e-18	0.864	76.33
PLT	rs4754299	T	C	0.021	-0.004	0.002	0.029	6.2e-23	0.884	97.236
PLT	rs4771666	T	C	0.015	-0.02	0.003	0.03	6.2e-09	0.499	33.785
PLT	rs4780355	C	T	0.021	-0.076	0.002	0.031	1.2e-19	0.0139	82.192
PLT	rs4793987	C	T	-0.013	-0.018	0.002	0.03	2.2e-09	0.549	35.807
PLT	rs4812449	G	C	0.014	-0.032	0.002	0.029	5.6e-11	0.265	42.963
PLT	rs4815915	A	G	-0.018	0.023	0.002	0.031	1.3e-15	0.468	63.978
PLT	rs4818033	C	T	-0.02	0.023	0.002	0.034	8.4e-18	0.485	73.847
PLT	rs4846082	T	C	-0.039	-0.017	0.002	0.029	4.4e-77	0.568	345.343
PLT	rs4849845	A	G	-0.035	0.007	0.002	0.029	2.8e-53	0.799	236.099
PLT	rs4883519	C	T	0.012	0.014	0.002	0.029	4.9e-09	0.629	34.221
PLT	rs4902244	G	A	0.017	-0.009	0.003	0.042	6.5e-09	0.832	33.668
PLT	rs4913405	A	G	0.018	-0.042	0.002	0.032	2e-13	0.184	53.989
PLT	rs4936066	C	A	-0.018	0.024	0.003	0.04	1.3e-11	0.551	45.799
PLT	rs4946366	T	C	-0.017	-0.028	0.003	0.033	5e-09	0.394	34.186
PLT	rs4947490	G	A	0.017	-0.041	0.002	0.03	1.5e-13	0.167	54.607
PLT	rs4965426	A	G	-0.041	-0.004	0.003	0.036	3.5e-42	0.908	185.235
PLT	rs4972760	G	A	0.02	-0.001	0.003	0.044	4e-10	0.988	39.132
PLT	rs4979859	T	G	0.019	0.021	0.002	0.032	1.9e-15	0.502	63.191
PLT	rs511515	G	A	0.108	-0.049	0.002	0.034	1e-200	0.157	2232.93
PLT	rs55664157	A	T	-0.031	-0.02	0.003	0.052	6.7e-22	0.708	92.505
PLT	rs55708816	A	G	0.032	-0.013	0.003	0.049	9.7e-21	0.788	87.228
PLT	rs55773542	T	C	-0.027	-0.009	0.003	0.047	6.5e-15	0.844	60.73
PLT	rs55794721	A	G	-0.036	-0.009	0.002	0.03	2.1e-64	0.768	287.17
PLT	rs55868394	A	C	-0.022	-0.037	0.003	0.05	1.9e-11	0.464	45.057
PLT	rs55879786	A	G	-0.028	0.041	0.003	0.034	4.6e-25	0.224	106.926
PLT	rs56043070	A	G	-0.137	-0.077	0.004	0.063	1e-200	0.218	1128.52
PLT	rs56088754	G	A	0.017	-0.008	0.002	0.032	5.5e-14	0.812	56.543
PLT	rs56262061	G	T	-0.016	-0.045	0.002	0.032	1.4e-11	0.162	45.604
PLT	rs56336971	C	T	-0.015	-0.015	0.002	0.033	6.8e-11	0.658	42.578
PLT	rs57273488	A	G	0.041	-0.032	0.006	0.081	1.4e-10	0.692	41.207
PLT	rs57486725	G	T	-0.05	0.043	0.004	0.075	9.6e-37	0.568	160.327
PLT	rs5753146	A	T	0.013	0.011	0.002	0.031	2.3e-09	0.718	35.742
PLT	rs57556994	C	T	0.029	-0.014	0.004	0.047	2.3e-13	0.768	53.759
PLT	rs57795966	A	G	0.018	0.039	0.003	0.032	3.2e-09	0.221	35.066
PLT	rs57843631	T	C	-0.235	-0.117	0.008	0.172	3.3e-189	0.496	860.8
PLT	rs58241613	A	T	0.051	-0.106	0.007	0.097	1.6e-13	0.274	54.394
PLT	rs583306	T	C	0.022	0.035	0.002	0.037	1e-19	0.355	82.564
PLT	rs58722186	T	C	0.023	0.025	0.002	0.031	8.1e-24	0.411	101.248
PLT	rs59425973	T	TG	-0.021	-0.017	0.002	0.029	8.2e-22	0.563	92.108
PLT	rs594942	C	T	0.018	0.004	0.002	0.03	1.5e-16	0.885	68.136
PLT	rs59602331	C	T	-0.025	0.048	0.002	0.032	4.7e-24	0.132	102.342
PLT	rs59781045	T	C	-0.026	0.084	0.004	0.052	6.4e-10	0.104	38.183
PLT	rs6001292	A	C	0.016	-0.025	0.002	0.029	1.1e-12	0.386	50.594
PLT	rs6002915	A	G	0.023	-0.057	0.003	0.053	1.8e-11	0.282	45.187
PLT	rs6017460	T	C	-0.013	-0.002	0.002	0.029	5.4e-10	0.952	38.545
PLT	rs60188612	A	G	0.015	0.01	0.003	0.041	1.7e-08	0.809	31.754
PLT	rs6035274	C	T	-0.014	0.003	0.002	0.029	2.3e-11	0.913	44.729
PLT	rs60384564	C	A	-0.054	-0.062	0.005	0.06	8.3e-23	0.305	96.633
PLT	rs6045612	T	C	-0.043	-0.038	0.002	0.032	7.6e-71	0.237	316.694
PLT	rs6060978	A	G	-0.029	-0.037	0.003	0.031	1e-29	0.225	128.166
PLT	rs6066390	T	C	0.016	0.046	0.003	0.031	3.1e-10	0.129	39.589
PLT	rs6074203	C	A	0.014	0.002	0.003	0.032	4.2e-08	0.948	30.038
PLT	rs60757417	G	C	-0.08	0.026	0.004	0.048	1.7e-70	0.593	315.143
PLT	rs61025394	A	G	-0.017	-0.002	0.003	0.032	3.9e-11	0.941	43.666
PLT	rs6103669	A	G	-0.018	0.037	0.002	0.033	5.3e-14	0.267	56.598
PLT	rs61269268	C	A	0.016	-0.015	0.003	0.034	1.1e-08	0.666	32.652
PLT	rs6140670	A	G	-0.016	0.002	0.002	0.032	8e-12	0.958	46.777
PLT	rs6141	T	C	0.06	-0.014	0.002	0.03	1.3e-181	0.637	825.916
PLT	rs61608280	G	A	0.014	-0.021	0.002	0.028	6.9e-11	0.449	42.555
PLT	rs61781290	G	A	0.027	-0.046	0.002	0.032	5.8e-30	0.149	129.307
PLT	rs61986599	A	G	-0.02	0.026	0.002	0.032	1.5e-18	0.416	77.198
PLT	rs62002318	G	A	0.014	0.05	0.002	0.03	2.1e-11	0.0941	44.848
PLT	rs62022865	C	A	-0.021	-0.047	0.003	0.042	6.2e-12	0.261	47.259
PLT	rs62113963	T	C	-0.015	0.018	0.002	0.033	1.9e-09	0.578	36.043
PLT	rs62217799	T	G	0.018	0.124	0.002	0.032	5.6e-16	0.000125	65.577
PLT	rs62251184	T	C	0.042	-0.047	0.004	0.054	1.6e-21	0.386	90.732
PLT	rs62491380	G	A	-0.028	-0.022	0.004	0.051	4.6e-15	0.665	61.41
PLT	rs62523770	T	G	0.025	-0.055	0.003	0.034	8.9e-21	0.109	87.397
PLT	rs630505	C	T	0.017	-0.02	0.002	0.033	5.4e-13	0.545	52.05
PLT	rs6420998	A	G	0.038	-0.017	0.004	0.062	1e-25	0.787	109.9
PLT	rs6435080	A	G	0.019	-0.024	0.002	0.029	2.2e-19	0.401	81.071
PLT	rs6439675	A	G	0.018	0.016	0.002	0.029	5e-17	0.588	70.346
PLT	rs6444571	C	T	0.022	0.028	0.002	0.031	8.2e-20	0.366	83.012
PLT	rs646809	T	C	0.018	-0.014	0.003	0.034	2.2e-12	0.692	49.298
PLT	rs648103	C	T	0.017	-0.038	0.002	0.03	2.5e-14	0.202	58.097
PLT	rs6537255	C	T	0.018	0.023	0.002	0.03	4.1e-17	0.43	70.748
PLT	rs6545465	C	T	-0.018	0.076	0.003	0.034	4.7e-11	0.0259	43.283
PLT	rs6546909	T	A	0.024	0.056	0.003	0.04	2.2e-16	0.168	67.426
PLT	rs655029	A	G	0.069	-0.035	0.002	0.032	8.49e-192	0.278	872.701
PLT	rs6554595	T	C	0.014	0.014	0.002	0.029	1.8e-11	0.621	45.192
PLT	rs6556405	C	T	-0.027	0.004	0.002	0.033	5.4e-29	0.894	124.866
PLT	rs656163	G	A	-0.012	-0.019	0.002	0.029	4.9e-08	0.506	29.737
PLT	rs6572992	G	C	0.014	-0.008	0.002	0.029	1.7e-10	0.797	40.821
PLT	rs6588634	T	C	0.023	-0.109	0.003	0.044	2.6e-11	0.014	44.429
PLT	rs658974	T	C	-0.032	0.064	0.004	0.099	5.3e-14	0.518	56.623
PLT	rs6592965	A	G	0.016	-0.007	0.002	0.031	1.7e-14	0.829	58.844
PLT	rs66527945	T	C	0.024	-0.085	0.004	0.06	1.8e-08	0.156	31.737
PLT	rs6664992	G	A	0.012	-0.012	0.002	0.028	3.5e-08	0.665	30.417
PLT	rs669556	T	C	0.021	-0.049	0.003	0.037	8e-16	0.193	64.877
PLT	rs6696074	T	C	0.015	-0.099	0.002	0.029	8.4e-12	0.000623	46.662
PLT	rs6706095	G	T	0.023	-0.023	0.002	0.03	1.1e-20	0.445	87.006
PLT	rs67149561	C	G	0.025	-0.014	0.003	0.038	3.9e-18	0.718	75.362
PLT	rs6815294	A	G	0.022	0.005	0.002	0.029	6.7e-24	0.875	101.631
PLT	rs6863275	C	A	-0.024	0.112	0.004	0.061	2.1e-10	0.0641	40.367
PLT	rs6880286	T	C	0.019	-0.008	0.002	0.029	3.5e-19	0.772	80.131
PLT	rs6883116	C	T	-0.012	-0.023	0.002	0.029	8.8e-09	0.418	33.09
PLT	rs6883827	G	A	0.028	0.054	0.002	0.03	3e-39	0.0726	171.804
PLT	rs6985149	G	A	-0.019	0.061	0.002	0.031	1e-16	0.0503	68.909
PLT	rs6993770	T	A	-0.07	0.005	0.002	0.034	1.6e-196	0.879	894.394
PLT	rs7010394	C	T	0.018	-0.014	0.002	0.028	2.1e-17	0.613	72.026
PLT	rs706025	A	C	0.012	0.049	0.002	0.028	6e-09	0.0829	33.846
PLT	rs7088799	G	T	0.076	0.038	0.002	0.029	1e-200	0.199	1268.35
PLT	rs7103603	A	G	-0.03	0.005	0.002	0.028	1e-41	0.869	183.075
PLT	rs7117878	A	C	0.016	-0.01	0.002	0.03	8.1e-13	0.748	51.266
PLT	rs7124681	A	C	-0.025	0.035	0.002	0.03	3.1e-31	0.233	135.135
PLT	rs71265190	A	G	-0.016	-0.02	0.003	0.038	6.9e-11	0.594	42.556
PLT	rs7233932	G	C	0.015	0.013	0.002	0.033	1.2e-10	0.701	41.39
PLT	rs7249692	C	T	-0.029	-0.076	0.002	0.034	2.2e-39	0.0261	172.445
PLT	rs7252328	G	A	0.025	0.026	0.003	0.04	2.9e-17	0.507	71.434
PLT	rs7253820	G	A	0.022	-0.05	0.002	0.029	3.9e-25	0.0795	107.24
PLT	rs7254827	T	A	-0.027	0.007	0.003	0.035	6.5e-27	0.842	115.39
PLT	rs72687006	C	T	0.062	-0.147	0.008	0.149	2.6e-13	0.325	53.527
PLT	rs72725158	C	T	-0.048	0.053	0.003	0.046	3.3e-62	0.251	277.025
PLT	rs72760940	T	C	-0.027	0.037	0.004	0.063	4.5e-11	0.552	43.393
PLT	rs72781644	C	T	-0.017	-0.024	0.003	0.042	3.2e-10	0.564	39.56
PLT	rs72969820	T	C	-0.03	-0.069	0.003	0.045	5.7e-19	0.127	79.167
PLT	rs72996108	A	C	-0.026	0.093	0.004	0.052	1.1e-13	0.0723	55.098
PLT	rs73036520	C	G	-0.049	-0.041	0.002	0.031	2.3e-88	0.187	397.148
PLT	rs73037185	T	C	0.024	-0.038	0.004	0.054	3.5e-09	0.478	34.87
PLT	rs73140125	G	A	0.017	-0.023	0.003	0.044	4.3e-08	0.592	29.996
PLT	rs73231609	T	C	0.013	-0.008	0.002	0.029	3.3e-10	0.787	39.469
PLT	rs7332115	G	T	0.026	0.022	0.002	0.029	8.5e-32	0.447	137.7
PLT	rs7385804	A	C	0.027	-0.057	0.002	0.029	2.8e-34	0.0447	149.065
PLT	rs73884850	A	T	-0.022	0.038	0.004	0.057	2.8e-08	0.5	30.837
PLT	rs74528993	A	G	0.025	0.027	0.004	0.074	1.1e-08	0.716	32.635
PLT	rs74561800	C	G	0.071	-0.045	0.009	0.089	1.2e-14	0.615	59.533
PLT	rs75065607	C	T	-0.043	0.148	0.008	0.28	3e-08	0.597	30.727
PLT	rs75107793	A	G	0.114	0.057	0.004	0.046	6.61e-169	0.214	767.392
PLT	rs7516301	C	T	0.017	-0.04	0.002	0.029	1.2e-15	0.159	64.077
PLT	rs75659987	A	T	0.038	0.034	0.006	0.118	1.4e-10	0.772	41.224
PLT	rs7585866	G	A	0.018	0.02	0.002	0.03	4e-17	0.517	70.762
PLT	rs76064941	T	C	-0.054	-0.07	0.006	0.115	1.7e-19	0.54	81.571
PLT	rs761841	C	T	0.014	-0.005	0.002	0.029	1.7e-10	0.856	40.807
PLT	rs7630419	A	G	-0.015	-0.029	0.002	0.029	5.8e-13	0.305	51.909
PLT	rs7641325	A	G	-0.036	-0.013	0.002	0.029	3.4e-65	0.663	290.754
PLT	rs76445378	T	C	0.1	0.222	0.008	0.245	9.8e-33	0.364	141.991
PLT	rs76496105	G	C	-0.028	-0.068	0.004	0.045	1.3e-14	0.136	59.32
PLT	rs7660913	C	G	0.028	-0.133	0.004	0.063	2.8e-10	0.0353	39.816
PLT	rs7671752	T	C	-0.015	-0.017	0.002	0.031	1.2e-12	0.571	50.425
PLT	rs76859665	T	G	-0.034	0.113	0.005	0.107	9.8e-10	0.291	37.368
PLT	rs7705526	A	C	0.044	-0.016	0.002	0.03	3.4e-82	0.608	368.812
PLT	rs77338166	G	A	-0.025	0.021	0.004	0.071	6.3e-09	0.764	33.74
PLT	rs77494014	T	A	0.022	-0.024	0.004	0.038	8.1e-09	0.52	33.25
PLT	rs7760090	G	A	-0.023	0.037	0.003	0.035	1.2e-17	0.287	73.133
PLT	rs777490	T	C	-0.015	-0.004	0.002	0.03	3.1e-10	0.883	39.633
PLT	rs77808283	A	G	0.048	0.113	0.006	0.123	3.3e-18	0.358	75.705
PLT	rs7789916	A	G	-0.021	-0.044	0.002	0.033	5.6e-19	0.18	79.208
PLT	rs78120948	GTTTA	G	-0.022	-0.042	0.002	0.029	2e-24	0.146	104.037
PLT	rs78157248	C	T	0.028	0.121	0.004	0.084	2.2e-11	0.148	44.758
PLT	rs7830416	A	T	0.02	-0.023	0.003	0.04	2.1e-10	0.569	40.413
PLT	rs7833924	G	A	0.042	0.051	0.002	0.029	2.1e-85	0.0765	383.587
PLT	rs78376243	T	C	0.02	0.03	0.003	0.045	1.7e-11	0.506	45.296
PLT	rs7843024	A	G	0.016	0.036	0.002	0.04	1.3e-13	0.369	54.862
PLT	rs7851531	G	A	-0.012	0.005	0.002	0.03	4.8e-08	0.876	29.797
PLT	rs7860776	A	G	-0.036	-0.056	0.002	0.031	8.9e-50	0.0727	220.043
PLT	rs78909033	A	G	0.062	0.011	0.003	0.042	1.7e-91	0.802	411.494
PLT	rs79007502	C	T	0.091	0.21	0.005	0.126	2.7e-62	0.0964	277.459
PLT	rs7912685	C	T	0.021	0.001	0.003	0.035	3e-12	0.971	48.666
PLT	rs7920539	T	C	-0.013	0.022	0.002	0.029	1.5e-09	0.436	36.476
PLT	rs7937770	C	T	-0.014	-0.015	0.002	0.029	1.2e-10	0.6	41.492
PLT	rs79541578	A	G	-0.02	-0.097	0.003	0.032	3.7e-15	0.00255	61.837
PLT	rs796004	T	C	0.015	0.029	0.002	0.032	8.6e-10	0.368	37.618
PLT	rs79716587	A	G	-0.022	0.027	0.003	0.051	4.5e-12	0.598	47.877
PLT	rs80012730	C	A	-0.042	-0.052	0.004	0.048	4.7e-25	0.279	106.903
PLT	rs80054178	C	T	0.129	-0.006	0.007	0.154	4.2e-73	0.967	327.057
PLT	rs80143037	G	A	0.076	-0.064	0.004	0.043	2.5e-84	0.139	378.645
PLT	rs8049394	A	G	-0.022	0.033	0.002	0.036	5e-20	0.363	83.985
PLT	rs8050500	C	T	0.018	-0.021	0.002	0.028	1.1e-16	0.46	68.776
PLT	rs8056774	T	A	0.017	-0.012	0.003	0.036	2.4e-09	0.744	35.645
PLT	rs8071834	C	T	0.013	-0.015	0.002	0.029	2.4e-09	0.594	35.623
PLT	rs8072157	A	T	-0.02	0.011	0.003	0.036	1.4e-14	0.757	59.26
PLT	rs8098454	T	C	0.025	-0.027	0.004	0.053	1.3e-11	0.608	45.824
PLT	rs8106212	T	C	-0.091	-0.275	0.01	0.148	4.1e-20	0.0639	84.38
PLT	rs8129054	G	A	0.02	-0.059	0.002	0.033	3.4e-16	0.0686	66.581
PLT	rs8178824	T	C	0.1	0.017	0.006	0.148	3.2e-59	0.908	263.358
PLT	rs855791	G	A	-0.028	0.015	0.002	0.03	7e-38	0.608	165.525
PLT	rs858516	T	C	-0.016	0.026	0.002	0.029	1.8e-14	0.377	58.709
PLT	rs882405	A	G	-0.026	0.036	0.002	0.029	4e-33	0.216	143.742
PLT	rs896156	C	T	-0.035	-0.022	0.004	0.047	5.2e-21	0.645	88.45
PLT	rs9260012	G	A	0.031	0.074	0.002	0.03	3.2e-43	0.0132	190.015
PLT	rs9264781	A	C	-0.045	-0.068	0.008	0.104	3.3e-09	0.512	35.018
PLT	rs9266658	A	G	0.059	0.03	0.003	0.033	4.4e-96	0.354	432.586
PLT	rs9294458	A	G	-0.012	-0.014	0.002	0.028	2.4e-08	0.623	31.165
PLT	rs9299006	A	G	-0.099	-0.048	0.011	0.129	6.1e-18	0.708	74.475
PLT	rs9371672	G	C	-0.013	-0.044	0.002	0.03	5.9e-09	0.143	33.855
PLT	rs9376060	G	A	0.033	0.004	0.003	0.045	4.7e-38	0.926	166.335
PLT	rs9382146	A	G	-0.025	-0.006	0.002	0.029	3.3e-32	0.827	139.592
PLT	rs9400379	G	A	0.019	0.047	0.002	0.028	5.5e-19	0.1	79.258
PLT	rs9410195	T	C	-0.066	0.15	0.004	0.073	1.9e-50	0.04	223.155
PLT	rs9429767	A	G	0.02	0.008	0.003	0.034	1.5e-13	0.811	54.581
PLT	rs9460100	C	T	-0.015	0.021	0.002	0.029	9.1e-13	0.468	51.022
PLT	rs949787	T	G	0.016	-0.004	0.002	0.03	1.1e-11	0.898	46.132
PLT	rs950965	G	A	0.023	-0.058	0.002	0.03	1.3e-25	0.0491	109.382
PLT	rs9535495	T	C	-0.014	0.011	0.002	0.029	1.7e-10	0.711	40.733
PLT	rs963997	G	A	-0.014	0	0.002	0.028	2.3e-09	0.989	35.683
PLT	rs964184	C	G	0.037	0.085	0.003	0.04	2.6e-32	0.0358	140.046
PLT	rs9704476	C	T	-0.015	0.017	0.002	0.03	2.2e-12	0.57	49.316
PLT	rs9809116	G	A	0.02	0.05	0.002	0.03	1.7e-20	0.0958	86.136
PLT	rs9829114	A	G	-0.023	0.023	0.002	0.029	5.9e-26	0.432	111.022
PLT	rs9843122	T	C	-0.016	0.026	0.003	0.036	5.3e-09	0.469	34.078
PLT	rs9879207	C	T	0.017	0.078	0.003	0.036	7.8e-10	0.0276	37.822
PLT	rs9916458	A	G	0.024	0.002	0.003	0.032	5.4e-20	0.949	83.838
PLT	rs9919955	C	G	-0.029	-0.129	0.003	0.043	8.9e-25	0.00267	105.623
PLT	rs9947269	C	T	0.031	-0.014	0.003	0.038	3e-23	0.71	98.636
PLT	rs9950562	T	C	-0.015	-0.012	0.002	0.029	4.6e-12	0.686	47.862

## Sheet: MPV on UC
Supplementary Table 1. SNPs used as valid instrumental variables for MPV on UC
Exposure	SNP	Effect_allele	Other_allele	Beta.exposure	Beta.outcome	Se.exposure	Se.outcome	Pval.exposure	Pval.outcome	F
MPV	rs10021661	G	A	0.014	-0.017	0.002	0.028	5.2e-11	0.542	43.091
MPV	rs10070207	T	G	-0.015	0.003	0.003	0.035	7.3e-09	0.924	33.45
MPV	rs10113898	G	A	-0.013	0.015	0.002	0.03	1.1e-09	0.608	37.087
MPV	rs10237268	C	A	-0.021	0.033	0.004	0.054	2.2e-08	0.536	31.283
MPV	rs10418205	G	A	0.02	-0.037	0.002	0.031	5.3e-21	0.231	88.403
MPV	rs10438711	T	A	-0.013	0.046	0.002	0.036	2.5e-08	0.208	31.024
MPV	rs1047891	A	C	0.03	-0.029	0.002	0.03	3.5e-43	0.348	189.829
MPV	rs1052025	G	A	0.043	0.11	0.004	0.063	4.6e-23	0.0822	97.802
MPV	rs1059196	T	C	0.049	0.05	0.002	0.032	1.5e-93	0.114	420.949
MPV	rs10771511	C	T	0.073	0.007	0.002	0.028	1e-200	0.806	1314.32
MPV	rs10773982	A	G	0.013	-0.009	0.002	0.029	3.5e-09	0.768	34.897
MPV	rs10777748	G	T	-0.013	-0.094	0.002	0.037	4.3e-08	0.0114	29.992
MPV	rs10789114	C	T	-0.019	-0.04	0.002	0.032	2.3e-18	0.214	76.443
MPV	rs10813766	G	T	-0.055	-0.051	0.002	0.03	1.2e-141	0.0915	641.964
MPV	rs10865130	G	C	0.021	-0.007	0.002	0.031	1.6e-21	0.832	90.819
MPV	rs10876550	A	G	-0.093	0.007	0.002	0.031	1e-200	0.83	2089.22
MPV	rs10894020	C	T	-0.014	-0.021	0.002	0.034	1.2e-10	0.534	41.442
MPV	rs10896024	G	A	-0.031	0.032	0.002	0.029	2.6e-49	0.265	217.88
MPV	rs10961948	C	T	-0.016	-0.038	0.003	0.038	1.4e-08	0.318	32.24
MPV	rs10970979	G	A	0.045	0.061	0.002	0.034	4.1e-90	0.0758	405.205
MPV	rs11071720	C	T	-0.058	-0.039	0.002	0.03	1.5e-148	0.193	673.809
MPV	rs11072496	T	C	0.026	-0.04	0.003	0.041	7.8e-20	0.333	83.107
MPV	rs11075750	G	A	-0.02	0.028	0.002	0.029	3.9e-20	0.336	84.471
MPV	rs11082304	T	G	0.045	-0.031	0.002	0.029	5.7e-107	0.279	482.63
MPV	rs11098323	A	G	0.015	-0.016	0.002	0.029	3.8e-12	0.572	48.244
MPV	rs11121012	G	A	-0.031	-0.044	0.002	0.029	1.5e-46	0.134	205.257
MPV	rs11121529	G	C	0.082	-0.072	0.003	0.047	4.3e-144	0.126	653.292
MPV	rs11126079	C	G	-0.026	-0.058	0.002	0.03	3.1e-34	0.0509	148.87
MPV	rs11128264	T	C	-0.013	0.026	0.002	0.029	4.9e-10	0.368	38.733
MPV	rs111304587	G	T	-0.044	-0.03	0.004	0.042	5.5e-33	0.484	143.13
MPV	rs111592250	A	G	0.02	-0.04	0.003	0.04	3.4e-10	0.308	39.421
MPV	rs11160085	C	T	-0.017	-0.053	0.002	0.033	2.7e-14	0.111	57.913
MPV	rs111631653	A	T	0.071	-0.029	0.008	0.096	2.9e-19	0.764	80.51
MPV	rs11167171	CAAAACACCCA	C	-0.015	0.083	0.002	0.029	1.5e-11	0.004	45.585
MPV	rs11168256	G	A	-0.018	0.027	0.002	0.032	1.7e-15	0.4	63.362
MPV	rs11175492	G	A	-0.078	0.003	0.003	0.052	2.2e-122	0.958	553.5
MPV	rs11186859	G	C	0.013	0.024	0.002	0.033	6e-09	0.481	33.819
MPV	rs112100699	T	C	0.015	-0.095	0.003	0.043	2.4e-08	0.0275	31.172
MPV	rs11229075	C	A	-0.03	-0.004	0.002	0.031	6.3e-38	0.897	165.756
MPV	rs11245346	C	G	0.022	0.034	0.003	0.045	2.8e-15	0.449	62.401
MPV	rs11246328	C	T	-0.018	-0.038	0.002	0.029	4.2e-18	0.194	75.23
MPV	rs11247735	A	G	-0.013	0.018	0.002	0.029	1.2e-10	0.542	41.439
MPV	rs112503499	A	G	0.02	0.046	0.002	0.031	4.4e-21	0.135	88.766
MPV	rs1126643	T	C	-0.012	0.019	0.002	0.029	7.8e-09	0.502	33.331
MPV	rs11267024	T	C	0.013	-0.025	0.002	0.032	1e-08	0.437	32.795
MPV	rs112683685	C	T	0.02	0.019	0.002	0.03	1.3e-19	0.534	82.076
MPV	rs112744251	T	C	-0.028	-0.124	0.004	0.067	4.9e-11	0.0623	43.212
MPV	rs113401351	C	G	-0.071	-0.117	0.008	0.115	2.2e-20	0.31	85.565
MPV	rs113919063	A	G	-0.056	-0.034	0.007	0.091	3.3e-16	0.706	66.604
MPV	rs114132417	A	C	0.055	0.165	0.009	0.126	5.1e-10	0.19	38.633
MPV	rs11430387	TG	T	-0.02	-0.02	0.003	0.049	3e-10	0.688	39.679
MPV	rs114694170	C	T	-0.14	0.124	0.004	0.062	1e-200	0.0448	1018.99
MPV	rs114968084	A	G	0.086	-0.183	0.006	0.115	2.6e-42	0.112	185.807
MPV	rs115060008	C	A	-0.019	-0.056	0.004	0.049	4.6e-08	0.257	29.862
MPV	rs115486862	C	T	0.045	0.089	0.007	0.141	1.6e-11	0.53	45.39
MPV	rs1158569	C	A	-0.041	-0.001	0.002	0.028	3.7e-87	0.98	391.589
MPV	rs11585858	A	C	-0.026	0.049	0.002	0.034	1.6e-26	0.143	113.568
MPV	rs116027976	G	A	0.08	-0.067	0.008	0.112	2.1e-26	0.547	113.027
MPV	rs11604127	T	C	-0.12	0.037	0.002	0.031	1e-200	0.236	2396.25
MPV	rs11605726	G	C	-0.015	0.043	0.003	0.034	5.1e-09	0.204	34.168
MPV	rs11615745	T	C	-0.09	0.014	0.007	0.107	3.5e-35	0.898	153.156
MPV	rs11637949	G	A	0.016	0.003	0.002	0.032	9.4e-11	0.935	41.937
MPV	rs11663341	A	T	0.015	0.01	0.002	0.031	6.3e-10	0.743	38.233
MPV	rs11667509	C	G	0.069	0.016	0.002	0.029	1e-200	0.599	1034.36
MPV	rs116735454	C	T	-0.136	0.137	0.006	0.138	4.6e-124	0.322	561.189
MPV	rs116853700	A	G	-0.056	-0.04	0.005	0.061	2.2e-29	0.518	126.631
MPV	rs11702425	C	T	-0.014	0.033	0.002	0.03	2.7e-10	0.283	39.912
MPV	rs117082311	A	G	-0.043	0.111	0.007	0.113	1e-09	0.324	37.305
MPV	rs11711320	T	C	0.02	-0.033	0.002	0.036	1.2e-16	0.354	68.603
MPV	rs117128711	T	C	-0.052	0.204	0.006	0.185	2.7e-19	0.27	80.621
MPV	rs11714248	A	G	-0.014	-0.015	0.002	0.03	8.3e-12	0.614	46.696
MPV	rs117265604	G	C	-0.045	-0.05	0.006	0.079	3.1e-15	0.524	62.184
MPV	rs11734099	A	G	-0.104	-0.024	0.003	0.036	1e-200	0.514	1497.78
MPV	rs11736602	T	C	0.021	-0.013	0.002	0.031	1.2e-18	0.679	77.676
MPV	rs11736838	C	G	-0.024	-0.011	0.002	0.034	3.6e-28	0.739	121.112
MPV	rs11756806	T	C	0.041	-0.002	0.003	0.038	7.3e-35	0.97	151.723
MPV	rs11765436	A	T	-0.015	0.007	0.002	0.032	2.3e-12	0.819	49.194
MPV	rs11775560	G	A	0.017	-0.031	0.003	0.036	1.5e-10	0.381	41.065
MPV	rs118001372	T	C	0.034	-0.088	0.004	0.056	1.5e-14	0.116	59.058
MPV	rs118033845	A	G	0.068	-0.083	0.006	0.067	1e-32	0.21	141.893
MPV	rs118062113	A	T	0.067	-0.054	0.01	0.098	2.6e-12	0.58	48.971
MPV	rs118062269	G	A	0.039	0.054	0.002	0.035	7.6e-57	0.13	252.437
MPV	rs118101132	T	C	-0.022	0.061	0.004	0.051	3.2e-10	0.228	39.542
MPV	rs11817128	G	A	0.042	-0.119	0.006	0.06	2.5e-14	0.0481	58.124
MPV	rs11898764	T	C	-0.025	0.002	0.002	0.039	3e-27	0.951	116.935
MPV	rs11915545	G	A	0.105	0.053	0.003	0.041	1e-200	0.191	1307.19
MPV	rs11993233	G	A	-0.031	0.051	0.002	0.029	3.4e-49	0.0755	217.389
MPV	rs12033187	T	C	-0.016	-0.016	0.002	0.03	1.8e-14	0.594	58.767
MPV	rs12041331	A	G	-0.081	-0.109	0.004	0.064	8e-109	0.0866	491.147
MPV	rs12121085	T	G	-0.011	-0.009	0.002	0.029	3.4e-08	0.75	30.482
MPV	rs12148524	C	G	-0.022	0.042	0.003	0.042	2.5e-12	0.314	49.053
MPV	rs1217414	A	G	0.013	0.007	0.002	0.032	7.3e-09	0.829	33.444
MPV	rs12418931	A	C	-0.016	0.016	0.002	0.029	8.1e-14	0.586	55.771
MPV	rs12442280	G	C	0.016	-0.022	0.002	0.029	3.9e-13	0.445	52.681
MPV	rs12445050	T	C	0.055	0.032	0.003	0.042	1.2e-74	0.449	334.218
MPV	rs12454829	A	C	0.039	-0.018	0.003	0.039	6.4e-37	0.649	161.119
MPV	rs1255263	C	G	-0.024	-0.021	0.003	0.044	8.8e-19	0.644	78.305
MPV	rs12637288	A	G	0.017	-0.034	0.002	0.029	2.8e-17	0.231	71.508
MPV	rs12670684	G	A	-0.043	-0.064	0.004	0.043	1.9e-30	0.141	131.518
MPV	rs12684581	G	T	-0.015	-0.001	0.002	0.029	1.6e-11	0.961	45.432
MPV	rs12712869	C	A	-0.011	0.005	0.002	0.029	4.4e-08	0.87	29.96
MPV	rs12815671	T	C	0.023	-0.065	0.003	0.04	1.6e-12	0.107	49.921
MPV	rs12893404	T	C	-0.021	0.031	0.002	0.03	8.4e-21	0.29	87.508
MPV	rs12935775	A	G	-0.02	-0.011	0.002	0.032	7e-21	0.734	87.865
MPV	rs12979144	A	G	0.022	-0.02	0.002	0.028	2.9e-25	0.478	107.84
MPV	rs12989123	C	T	0.023	0.016	0.004	0.052	8.9e-09	0.752	33.061
MPV	rs13061631	C	T	-0.145	-0.063	0.002	0.032	1e-200	0.0517	4325.87
MPV	rs13224082	T	A	0.029	0.093	0.002	0.035	7.4e-34	0.00686	147.129
MPV	rs13231886	A	G	-0.018	-0.021	0.002	0.029	2.2e-18	0.469	76.513
MPV	rs13233747	A	G	-0.023	0.033	0.002	0.029	1.8e-27	0.257	117.948
MPV	rs13243012	C	T	0.011	-0.003	0.002	0.029	2.6e-08	0.921	30.971
MPV	rs13257521	G	C	0.021	0.002	0.003	0.037	5.7e-16	0.969	65.544
MPV	rs13257813	A	G	-0.023	0.032	0.002	0.03	4.5e-25	0.288	106.987
MPV	rs1328599	T	G	0.046	-0.04	0.004	0.056	1.1e-32	0.467	141.797
MPV	rs1332835	T	G	-0.014	0.031	0.002	0.032	1.3e-09	0.324	36.835
MPV	rs1369236	G	A	-0.05	0.023	0.004	0.051	1.3e-43	0.644	191.759
MPV	rs138062434	A	G	0.23	-0.187	0.009	0.259	6.9e-144	0.47	652.348
MPV	rs1385452	T	G	-0.012	-0.013	0.002	0.03	1.8e-08	0.679	31.722
MPV	rs138765721	A	G	-0.034	-0.022	0.006	0.076	3.8e-08	0.775	30.252
MPV	rs139435626	C	A	-0.054	0.091	0.008	0.098	5.9e-12	0.354	47.356
MPV	rs140643807	C	G	-0.071	-0.024	0.005	0.088	7.4e-48	0.787	211.233
MPV	rs141913613	T	C	-0.161	0.183	0.013	0.155	1.9e-35	0.239	154.388
MPV	rs142518196	G	A	0.061	0.052	0.006	0.087	3.7e-22	0.55	93.666
MPV	rs142848478	A	G	0.069	0.141	0.007	0.201	4.2e-22	0.483	93.431
MPV	rs1429271	C	T	0.024	-0.02	0.003	0.054	3.1e-14	0.714	57.656
MPV	rs143858253	C	T	0.029	0.107	0.004	0.093	7.3e-14	0.246	55.994
MPV	rs146337807	T	C	0.279	0.049	0.005	0.072	1e-200	0.492	3631.24
MPV	rs146442523	G	T	0.014	-0.016	0.002	0.03	7.3e-10	0.591	37.926
MPV	rs146512122	A	G	-0.027	0.009	0.004	0.08	9.8e-11	0.913	41.869
MPV	rs146818600	T	C	-0.038	0.102	0.004	0.086	4.5e-21	0.233	88.748
MPV	rs1476096	C	A	-0.027	0.052	0.002	0.03	1.7e-39	0.0789	172.933
MPV	rs147886588	G	C	0.026	-0.031	0.003	0.033	7.2e-21	0.339	87.812
MPV	rs149039920	A	G	0.13	0.217	0.009	0.091	1.9e-51	0.0168	227.721
MPV	rs149511257	A	G	0.091	-0.116	0.012	0.111	1e-14	0.299	59.9
MPV	rs151234	C	G	-0.063	0.126	0.003	0.043	1.2e-95	0.00351	430.566
MPV	rs1518991	T	C	-0.019	-0.003	0.002	0.029	1.3e-20	0.928	86.601
MPV	rs152197	T	C	-0.016	0.038	0.003	0.034	1.1e-09	0.255	37.118
MPV	rs156355	C	T	0.06	-0.036	0.002	0.029	2.5e-175	0.214	796.935
MPV	rs1569419	C	T	0.03	-0.02	0.002	0.031	3.6e-34	0.51	148.56
MPV	rs1630694	C	G	0.051	0.087	0.005	0.057	2.1e-25	0.124	108.478
MPV	rs1654425	C	T	0.058	0.011	0.003	0.044	1e-96	0.81	435.556
MPV	rs16853239	C	T	0.038	-0.03	0.004	0.068	2.1e-22	0.66	94.799
MPV	rs16862648	C	T	-0.017	-0.006	0.002	0.034	3.6e-13	0.86	52.845
MPV	rs16982339	G	A	-0.021	-0.076	0.003	0.033	1.2e-15	0.0218	63.993
MPV	rs17037388	G	A	0.021	0.057	0.003	0.04	5.6e-14	0.155	56.517
MPV	rs17068850	G	A	-0.028	-0.028	0.003	0.033	1.8e-26	0.385	113.398
MPV	rs17256211	G	A	0.016	-0.014	0.002	0.031	4.5e-14	0.643	56.949
MPV	rs1736150	A	G	-0.019	-0.078	0.002	0.029	2e-19	0.00701	81.288
MPV	rs17382437	G	C	0.034	-0.019	0.006	0.053	1.2e-09	0.729	36.938
MPV	rs174544	A	C	-0.05	0.083	0.002	0.029	2.1e-112	0.00414	507.594
MPV	rs17572109	A	G	-0.037	0.141	0.002	0.039	9.6e-53	0.000299	233.628
MPV	rs17581728	T	C	0.02	-0.036	0.002	0.037	2e-16	0.333	67.635
MPV	rs17593311	C	G	0.044	0.139	0.007	0.121	3.1e-09	0.249	35.112
MPV	rs1768584	G	A	-0.113	-0.036	0.002	0.029	1e-200	0.203	2939.12
MPV	rs17726337	C	G	-0.087	-0.177	0.005	0.127	1.1e-56	0.163	251.651
MPV	rs17758695	T	C	-0.083	-0.076	0.006	0.069	2.1e-42	0.274	186.278
MPV	rs17793086	G	T	-0.042	0.01	0.003	0.057	4.1e-36	0.868	157.423
MPV	rs17853159	A	G	-0.044	0.022	0.004	0.052	5.6e-32	0.675	138.517
MPV	rs182120	C	A	-0.016	-0.073	0.002	0.033	5.7e-12	0.0265	47.444
MPV	rs183583130	T	G	0.039	0.107	0.007	0.082	2.7e-08	0.189	30.924
MPV	rs184885436	T	C	-0.081	0.144	0.009	0.222	9.9e-18	0.517	73.525
MPV	rs185465848	G	A	0.28	-0.113	0.011	0.165	1.4e-131	0.491	595.692
MPV	rs1865761	C	T	0.086	-0.081	0.002	0.028	1e-200	0.00445	1754.55
MPV	rs187595051	A	T	-0.035	-0.111	0.005	0.12	1.3e-11	0.354	45.883
MPV	rs1883258	T	G	0.038	-0.034	0.002	0.03	3.7e-73	0.266	327.32
MPV	rs1981150	T	C	-0.027	-0.059	0.003	0.049	6.4e-17	0.232	69.847
MPV	rs198215	A	C	-0.032	0.031	0.003	0.036	1.4e-28	0.384	122.98
MPV	rs2005277	C	T	-0.012	0.007	0.002	0.029	3.5e-09	0.815	34.868
MPV	rs200838	C	A	-0.042	-0.053	0.002	0.03	1e-93	0.0779	421.762
MPV	rs2014511	A	G	-0.072	0.101	0.006	0.123	6.8e-36	0.409	156.431
MPV	rs2038479	A	C	0.129	0.044	0.003	0.034	1e-200	0.203	2522.52
MPV	rs2048084	T	G	0.016	-0.033	0.002	0.031	1.4e-14	0.286	59.187
MPV	rs2051105	A	G	-0.017	-0.013	0.002	0.029	5.4e-16	0.65	65.641
MPV	rs206015	A	G	0.052	-0.249	0.003	0.054	1.9e-65	4.72e-06	291.938
MPV	rs2075511	C	A	-0.011	0.019	0.002	0.028	2.4e-08	0.499	31.108
MPV	rs2121736	G	A	-0.026	-0.026	0.002	0.034	8.2e-27	0.445	114.912
MPV	rs2233713	C	A	-0.014	0.04	0.002	0.029	3e-11	0.16	44.159
MPV	rs2244700	G	A	-0.029	-0.02	0.002	0.029	1.2e-44	0.497	196.574
MPV	rs2289839	T	C	-0.037	0.056	0.004	0.089	1.1e-16	0.529	68.742
MPV	rs2304281	A	G	-0.018	0.035	0.003	0.036	4.6e-12	0.328	47.833
MPV	rs231179	A	G	-0.012	-0.016	0.002	0.028	9.6e-09	0.57	32.916
MPV	rs234108	A	G	0.016	-0.021	0.002	0.029	2.8e-14	0.474	57.845
MPV	rs246454	A	C	0.014	-0.042	0.002	0.03	4.9e-11	0.161	43.23
MPV	rs2505084	A	G	-0.011	-0.016	0.002	0.028	4.8e-08	0.576	29.785
MPV	rs2509814	T	G	-0.041	0.016	0.003	0.037	1.7e-49	0.672	218.781
MPV	rs2516471	A	G	-0.125	0.054	0.004	0.042	1.3e-186	0.201	848.877
MPV	rs2520099	C	T	-0.043	0.027	0.002	0.029	1.5e-76	0.356	342.922
MPV	rs2532252	G	A	-0.03	-0.128	0.002	0.052	3.5e-35	0.0137	153.189
MPV	rs2555216	T	G	0.022	0.035	0.003	0.038	4e-18	0.358	75.33
MPV	rs2594950	C	G	-0.013	0.031	0.002	0.031	1.5e-09	0.327	36.489
MPV	rs2647908	A	G	0.014	-0.013	0.002	0.029	1e-10	0.651	41.818
MPV	rs2659582	A	G	0.016	-0.018	0.002	0.029	9.5e-14	0.552	55.473
MPV	rs2691475	A	G	0.02	0.045	0.002	0.029	8.9e-21	0.118	87.391
MPV	rs2700973	A	G	0.012	-0.015	0.002	0.028	7.7e-09	0.598	33.359
MPV	rs2709865	C	T	0.07	0.131	0.004	0.092	3e-58	0.152	258.854
MPV	rs2723242	G	A	0.017	-0.018	0.002	0.034	1.4e-12	0.598	50.202
MPV	rs2723261	T	C	0.017	0.03	0.002	0.028	5.9e-15	0.294	60.923
MPV	rs2730347	T	A	-0.019	-0.02	0.003	0.042	6.7e-09	0.641	33.615
MPV	rs2789422	A	G	0.03	0.031	0.002	0.029	3.1e-47	0.28	208.361
MPV	rs2800446	A	T	-0.024	-0.027	0.003	0.036	2.7e-18	0.446	76.087
MPV	rs2802727	T	C	0.016	0.028	0.003	0.042	1.4e-08	0.503	32.223
MPV	rs2802839	T	G	-0.034	0.012	0.002	0.03	4.8e-57	0.69	253.378
MPV	rs2816621	T	A	-0.044	0.055	0.002	0.03	2.4e-80	0.0691	360.331
MPV	rs2834735	C	T	-0.014	-0.038	0.002	0.03	1.6e-10	0.209	40.9
MPV	rs28396651	G	A	0.032	-0.003	0.002	0.029	4.4e-53	0.913	235.207
MPV	rs28437451	A	G	0.053	-0.029	0.008	0.073	1.6e-12	0.689	49.971
MPV	rs2850379	A	C	-0.022	0.001	0.002	0.028	2.9e-25	0.96	107.85
MPV	rs2856650	A	G	0.019	0.032	0.002	0.033	1.8e-17	0.33	72.371
MPV	rs2857464	C	A	0.031	0.001	0.002	0.036	1.6e-35	0.99	154.721
MPV	rs28594922	G	A	-0.018	-0.014	0.002	0.03	1.7e-14	0.629	58.813
MPV	rs28681431	A	G	0.022	-0.038	0.003	0.037	1.9e-18	0.311	76.778
MPV	rs287899	T	C	-0.013	-0.02	0.002	0.038	9.5e-09	0.597	32.945
MPV	rs2950387	C	T	-0.079	-0.026	0.002	0.031	1e-200	0.406	1443.91
MPV	rs2982505	C	T	-0.017	-0.022	0.003	0.034	6.5e-09	0.511	33.683
MPV	rs3013439	G	T	0.024	-0.031	0.002	0.029	3.3e-33	0.287	144.132
MPV	rs34086966	A	G	-0.034	0.072	0.006	0.153	1.6e-08	0.639	31.885
MPV	rs34346558	C	A	-0.035	0.015	0.003	0.036	1e-42	0.689	187.645
MPV	rs34350312	A	T	0.031	-0.02	0.003	0.033	2.2e-31	0.55	135.803
MPV	rs34404183	C	T	-0.012	-0.002	0.002	0.028	6.5e-09	0.941	33.671
MPV	rs34415062	A	G	-0.024	-0.026	0.003	0.037	3.9e-19	0.477	79.9
MPV	rs34426467	A	T	0.018	0.019	0.002	0.029	9.3e-19	0.506	78.21
MPV	rs34592828	A	G	0.273	-0.023	0.005	0.072	1e-200	0.751	2978.03
MPV	rs34736275	A	G	-0.014	-0.028	0.002	0.032	3.2e-11	0.375	44.04
MPV	rs34978408	A	C	0.021	-0.008	0.003	0.042	7e-16	0.857	65.14
MPV	rs35013380	G	A	-0.012	0.02	0.002	0.03	4.5e-08	0.502	29.917
MPV	rs35150201	G	T	-0.022	-0.039	0.002	0.029	1.9e-26	0.171	113.257
MPV	rs35188965	T	C	-0.037	-0.033	0.002	0.029	2e-71	0.26	319.38
MPV	rs35258120	A	G	-0.031	-0.004	0.003	0.034	1.1e-31	0.897	137.212
MPV	rs35308612	C	T	0.045	0.088	0.008	0.083	2e-08	0.284	31.468
MPV	rs35715610	AC	A	0.018	0.023	0.002	0.029	1.1e-18	0.43	77.863
MPV	rs36083909	A	G	-0.019	0.005	0.003	0.045	3e-09	0.917	35.208
MPV	rs363064	T	C	0.027	0.037	0.002	0.029	7.2e-33	0.203	142.61
MPV	rs373018	C	T	0.022	0.033	0.002	0.029	4.2e-27	0.255	116.247
MPV	rs3754094	C	T	0.052	-0.075	0.006	0.076	2.5e-18	0.319	76.243
MPV	rs3767809	C	T	-0.043	-0.04	0.002	0.034	2e-68	0.248	305.58
MPV	rs3796008	A	G	0.021	0.05	0.002	0.029	1.6e-24	0.0794	104.451
MPV	rs3809547	G	C	-0.024	-0.051	0.002	0.036	6.3e-23	0.148	97.197
MPV	rs3811604	T	A	-0.024	-0.143	0.004	0.077	3e-08	0.0616	30.706
MPV	rs3816086	C	T	-0.015	0.003	0.002	0.028	2.5e-13	0.925	53.557
MPV	rs384	G	A	-0.026	-0.004	0.004	0.055	1.1e-09	0.937	37.099
MPV	rs3858637	G	T	-0.062	0	0.003	0.056	6.7e-81	0.997	362.849
MPV	rs3913814	T	A	-0.013	0.062	0.002	0.033	3.7e-08	0.0589	30.319
MPV	rs3918226	T	C	0.029	-0.039	0.004	0.056	4.7e-14	0.483	56.851
MPV	rs3924236	T	C	-0.034	-0.024	0.002	0.028	7.3e-64	0.4	284.651
MPV	rs41315846	C	T	-0.058	-0.013	0.002	0.028	2.3e-175	0.646	797.084
MPV	rs4236051	T	C	-0.231	-0.139	0.011	0.116	5.2e-103	0.232	464.453
MPV	rs4238961	C	T	0.017	-0.073	0.002	0.029	2.2e-15	0.0112	62.89
MPV	rs4255510	C	A	0.015	0.019	0.002	0.029	2.5e-13	0.513	53.555
MPV	rs4295278	T	C	-0.039	-0.027	0.004	0.065	1.7e-18	0.68	77.008
MPV	rs4382936	C	A	0.013	0.073	0.002	0.03	2.7e-09	0.0133	35.379
MPV	rs442472	T	C	-0.013	0.007	0.002	0.034	2.1e-08	0.83	31.355
MPV	rs4500251	T	C	-0.014	-0.028	0.002	0.032	9.7e-09	0.387	32.907
MPV	rs4538653	C	G	0.046	-0.014	0.002	0.033	3.5e-95	0.669	428.482
MPV	rs4639700	T	C	-0.015	-0.03	0.002	0.029	2.3e-11	0.301	44.726
MPV	rs4700140	G	A	0.018	-0.003	0.002	0.029	1.4e-18	0.906	77.402
MPV	rs4711890	G	C	-0.039	0.026	0.002	0.032	3.3e-63	0.41	281.648
MPV	rs4786476	A	G	0.012	-0.022	0.002	0.029	1.2e-08	0.455	32.455
MPV	rs4814776	A	C	-0.071	-0.036	0.002	0.031	1e-200	0.252	1064.46
MPV	rs4824112	G	A	-0.031	0.038	0.003	0.038	3.4e-33	0.325	144.115
MPV	rs4871499	G	T	0.012	-0.046	0.002	0.029	9.9e-09	0.108	32.87
MPV	rs4909945	C	T	-0.031	-0.032	0.002	0.03	1.3e-44	0.28	196.334
MPV	rs4921105	G	A	0.02	0.023	0.003	0.048	3.4e-11	0.634	43.913
MPV	rs4925750	C	T	-0.073	-0.011	0.002	0.031	1e-200	0.726	1111.8
MPV	rs4941565	G	T	-0.03	0.065	0.002	0.031	3.4e-44	0.0371	194.467
MPV	rs4961376	T	G	0.015	0.002	0.002	0.034	4.2e-10	0.956	39.031
MPV	rs4970966	T	G	0.016	0.001	0.002	0.035	1.4e-10	0.975	41.136
MPV	rs4972699	C	G	0.038	0.043	0.005	0.091	6.1e-14	0.64	56.338
MPV	rs4980840	A	G	0.015	-0.019	0.003	0.039	9.4e-09	0.618	32.957
MPV	rs504082	T	G	-0.014	0.009	0.002	0.029	1.5e-09	0.755	36.477
MPV	rs511141	A	G	-0.013	-0.047	0.002	0.029	2.8e-09	0.104	35.337
MPV	rs517967	G	T	0.137	-0.002	0.002	0.028	1e-200	0.951	4472.09
MPV	rs55672401	T	C	-0.063	0.181	0.008	0.231	7.9e-17	0.435	69.439
MPV	rs55709369	A	G	0.031	0.121	0.005	0.085	1e-10	0.158	41.812
MPV	rs55796201	T	C	-0.064	0.131	0.005	0.089	3.5e-36	0.142	157.736
MPV	rs55874505	G	T	0.024	-0.003	0.002	0.029	8.1e-30	0.925	128.642
MPV	rs55903042	A	G	0.015	-0.003	0.002	0.033	1.1e-10	0.934	41.563
MPV	rs55905547	G	A	-0.072	-0.001	0.003	0.032	1e-163	0.987	743.572
MPV	rs56094005	G	A	0.062	0.067	0.005	0.068	1.1e-34	0.326	150.844
MPV	rs56094988	C	G	-0.022	0.158	0.004	0.06	1.6e-09	0.00875	36.432
MPV	rs56106611	G	T	-0.24	0.229	0.008	0.245	4e-193	0.351	878.799
MPV	rs56116444	G	T	-0.032	0.062	0.004	0.075	2e-16	0.408	67.576
MPV	rs56125990	G	A	0.022	-0.038	0.003	0.04	3.9e-14	0.345	57.235
MPV	rs56133113	G	A	-0.039	0.029	0.003	0.037	3.7e-34	0.443	148.514
MPV	rs56287412	C	T	0.017	0.01	0.002	0.029	8e-17	0.745	69.4
MPV	rs5749169	C	T	-0.019	0.011	0.003	0.044	2e-09	0.812	35.931
MPV	rs5757946	G	A	0.014	0.011	0.002	0.029	2.2e-10	0.708	40.254
MPV	rs57581963	A	G	0.016	-0.02	0.002	0.031	3.3e-13	0.52	53.044
MPV	rs5758910	C	G	-0.032	-0.037	0.002	0.032	1.8e-46	0.25	204.868
MPV	rs57843631	T	C	0.256	-0.117	0.008	0.172	1e-200	0.496	1079.53
MPV	rs57935882	C	G	-0.042	-0.048	0.004	0.072	4.1e-33	0.508	143.724
MPV	rs583306	T	C	-0.047	0.035	0.002	0.037	1.6e-90	0.355	407.099
MPV	rs58761612	A	G	-0.026	0.068	0.004	0.052	1.2e-11	0.195	46.023
MPV	rs590820	G	A	0.013	-0.011	0.002	0.028	4.9e-10	0.692	38.706
MPV	rs594164	C	A	-0.017	-0.026	0.002	0.031	7.6e-16	0.399	64.971
MPV	rs59425973	T	TG	0.037	-0.017	0.002	0.029	8.5e-68	0.563	302.71
MPV	rs6031849	T	G	0.029	-0.067	0.002	0.033	3.4e-37	0.0437	162.383
MPV	rs603424	A	G	-0.06	-0.076	0.003	0.045	2.2e-107	0.0875	484.509
MPV	rs60371757	A	T	-0.031	0.048	0.003	0.031	4.2e-30	0.114	129.943
MPV	rs60408013	C	T	0.015	-0.004	0.002	0.029	1.6e-12	0.897	49.877
MPV	rs6065	T	C	-0.05	-0.107	0.004	0.047	1.2e-37	0.0227	164.537
MPV	rs60695258	T	C	-0.02	0.014	0.002	0.029	5.3e-22	0.638	92.982
MPV	rs6070930	T	C	0.019	-0.026	0.003	0.045	9.5e-10	0.566	37.415
MPV	rs60757417	G	C	0.113	0.026	0.004	0.048	3.2e-148	0.593	672.295
MPV	rs6081569	C	G	0.025	-0.004	0.002	0.031	9.7e-32	0.897	137.438
MPV	rs61009920	A	C	-0.052	-0.032	0.003	0.035	3.3e-67	0.357	299.97
MPV	rs61269268	C	A	-0.04	-0.015	0.003	0.034	9e-49	0.666	215.416
MPV	rs614591	G	A	-0.019	-0.012	0.002	0.036	1.4e-14	0.742	59.216
MPV	rs616008	T	C	-0.013	0.004	0.002	0.03	1.3e-09	0.893	36.869
MPV	rs61607560	T	C	-0.034	0.003	0.003	0.042	1.4e-32	0.948	141.339
MPV	rs61732193	T	C	0.039	0.214	0.006	0.149	1.5e-10	0.151	41.025
MPV	rs61751937	C	G	0.055	0.018	0.006	0.071	1.7e-19	0.797	81.51
MPV	rs61830291	C	A	-0.029	-0.022	0.003	0.045	1.5e-17	0.615	72.68
MPV	rs61905108	A	C	0.028	-0.043	0.005	0.068	6.7e-09	0.525	33.618
MPV	rs61922167	G	C	0.028	-0.002	0.002	0.03	2.4e-43	0.95	190.573
MPV	rs62073988	T	C	-0.033	0.075	0.003	0.038	2.7e-38	0.0477	167.396
MPV	rs62175230	T	C	-0.018	-0.046	0.002	0.029	7.4e-19	0.111	78.649
MPV	rs62301688	T	C	-0.02	0.022	0.002	0.033	2.4e-18	0.512	76.337
MPV	rs62332261	T	C	-0.014	0	0.003	0.032	2.6e-08	0.998	31.008
MPV	rs62340877	A	G	-0.022	0.021	0.003	0.034	6.2e-18	0.532	74.463
MPV	rs62380762	C	G	-0.021	0.02	0.002	0.034	5.8e-18	0.561	74.604
MPV	rs62506682	A	C	-0.019	-0.023	0.003	0.052	1.2e-08	0.661	32.46
MPV	rs62550975	G	A	-0.033	0.204	0.004	0.081	8.4e-15	0.0119	60.246
MPV	rs6452819	A	G	0.047	0.076	0.007	0.083	8.4e-13	0.363	51.186
MPV	rs6457816	C	T	0.029	0.062	0.004	0.09	3.4e-12	0.489	48.444
MPV	rs6473306	C	T	-0.013	-0.002	0.002	0.029	2e-10	0.943	40.443
MPV	rs6499129	C	A	0.034	0.098	0.003	0.044	1.9e-22	0.0251	95.052
MPV	rs6502738	G	A	-0.024	0.018	0.002	0.029	8.6e-31	0.526	133.091
MPV	rs6510264	G	T	-0.023	0.023	0.004	0.054	1.4e-08	0.665	32.161
MPV	rs6514693	A	G	-0.023	-0.081	0.003	0.039	1.5e-14	0.0369	59.079
MPV	rs655029	A	G	-0.084	-0.035	0.002	0.032	1e-200	0.278	1364.58
MPV	rs6556405	C	T	0.067	0.004	0.002	0.033	1.9e-175	0.894	797.494
MPV	rs6684602	C	T	-0.014	-0.048	0.002	0.031	1.7e-10	0.115	40.732
MPV	rs6698842	T	C	0.013	-0.056	0.002	0.029	5.4e-10	0.0506	38.545
MPV	rs6735229	C	T	-0.012	-0.029	0.002	0.029	9.8e-09	0.319	32.888
MPV	rs6759839	G	A	-0.035	-0.01	0.002	0.03	3.1e-58	0.741	258.817
MPV	rs67784641	C	A	-0.021	0.007	0.003	0.037	4e-11	0.86	43.621
MPV	rs6782228	C	G	-0.014	0.005	0.002	0.031	4.1e-10	0.878	39.074
MPV	rs67824942	T	C	0.022	-0.067	0.003	0.045	1.5e-10	0.14	41.091
MPV	rs67916705	G	A	-0.014	0.027	0.002	0.037	8.4e-09	0.46	33.185
MPV	rs6796	C	T	-0.034	-0.001	0.002	0.031	1.4e-49	0.987	219.172
MPV	rs680119	C	T	-0.012	-0.024	0.002	0.029	6.1e-09	0.408	33.815
MPV	rs680210	C	T	0.025	0.008	0.002	0.031	1.5e-31	0.795	136.601
MPV	rs68066031	C	T	-0.03	-0.034	0.002	0.036	4.9e-35	0.345	152.513
MPV	rs6808932	C	A	0.022	-0.047	0.002	0.029	4.3e-26	0.099	111.615
MPV	rs6869332	G	A	-0.048	0.063	0.003	0.036	9.8e-73	0.08	325.379
MPV	rs688167	G	C	0.018	-0.038	0.002	0.03	8e-16	0.217	64.862
MPV	rs6899047	C	G	0.036	-0.041	0.005	0.045	2.9e-11	0.357	44.225
MPV	rs690686	T	C	-0.032	0.022	0.004	0.047	8.3e-19	0.644	78.424
MPV	rs6915030	C	T	-0.024	-0.001	0.003	0.05	6.4e-13	0.983	51.734
MPV	rs6942733	G	T	0.024	0.011	0.002	0.032	1.8e-23	0.723	99.698
MPV	rs6953642	C	A	0.021	-0.01	0.003	0.056	1.3e-10	0.855	41.385
MPV	rs6985353	A	G	0.027	-0.018	0.002	0.028	7.8e-39	0.533	169.894
MPV	rs6993770	T	A	0.045	0.005	0.002	0.034	1.3e-87	0.879	393.706
MPV	rs7022807	G	A	-0.019	-0.038	0.002	0.03	9e-20	0.208	82.821
MPV	rs7042161	C	T	-0.014	-0.05	0.002	0.032	3.7e-11	0.117	43.75
MPV	rs7088799	G	T	-0.125	0.038	0.002	0.029	1e-200	0.199	3634.81
MPV	rs70940197	GTGATGA	G	0.023	-0.036	0.002	0.031	1.5e-25	0.239	109.111
MPV	rs7141110	C	G	-0.017	0.014	0.003	0.03	1.3e-10	0.631	41.357
MPV	rs71490145	T	C	-0.042	0.06	0.004	0.051	4.3e-32	0.238	139.065
MPV	rs7226304	A	G	-0.011	-0.074	0.002	0.029	3.5e-08	0.00934	30.431
MPV	rs7248710	A	C	0.03	0.069	0.002	0.031	1.3e-38	0.026	168.842
MPV	rs7252328	G	A	-0.019	0.026	0.003	0.04	1.7e-10	0.507	40.822
MPV	rs7252735	G	A	-0.015	0.014	0.002	0.034	4.3e-10	0.68	38.967
MPV	rs7254827	T	A	0.034	0.007	0.002	0.035	4.4e-42	0.842	184.779
MPV	rs7264166	T	C	0.012	-0.039	0.002	0.029	8e-09	0.179	33.273
MPV	rs72668171	A	G	-0.024	-0.067	0.003	0.038	1.2e-18	0.078	77.716
MPV	rs72687006	C	T	-0.092	-0.147	0.008	0.149	5.2e-29	0.325	124.966
MPV	rs72691294	A	G	0.055	0.123	0.004	0.056	6.3e-38	0.0267	165.735
MPV	rs72716340	C	G	0.017	0.002	0.003	0.043	3.5e-09	0.971	34.858
MPV	rs72749964	A	G	-0.016	0.057	0.003	0.038	2.2e-09	0.132	35.786
MPV	rs72761071	G	C	0.129	-0.03	0.007	0.062	3.2e-75	0.634	336.776
MPV	rs72775765	C	T	-0.047	-0.119	0.007	0.121	1.7e-10	0.328	40.809
MPV	rs72803369	G	C	0.037	-0.05	0.005	0.081	1.4e-12	0.535	50.172
MPV	rs72834698	A	G	-0.02	-0.033	0.003	0.042	1.6e-11	0.43	45.42
MPV	rs73000929	A	G	0.095	-0.078	0.005	0.084	5.8e-68	0.356	303.464
MPV	rs73165962	A	G	0.03	0.048	0.003	0.036	4.8e-24	0.178	102.279
MPV	rs73229934	T	C	0.342	0.072	0.007	0.063	1e-200	0.253	2275.01
MPV	rs73289314	T	C	0.059	0.126	0.008	0.081	6.9e-14	0.117	56.092
MPV	rs7349311	A	G	0.038	-0.055	0.003	0.036	1e-45	0.122	201.406
MPV	rs741887	A	G	-0.013	0.008	0.002	0.03	6.4e-10	0.791	38.18
MPV	rs74390626	T	C	0.056	-0.185	0.007	0.225	8e-17	0.409	69.402
MPV	rs74914371	C	T	0.035	-0.052	0.006	0.089	1.4e-08	0.56	32.143
MPV	rs74929952	G	T	0.039	0.022	0.005	0.091	2.6e-13	0.812	53.494
MPV	rs75068943	G	A	-0.083	0.006	0.004	0.054	2.8e-111	0.915	502.444
MPV	rs75144132	A	C	0.097	-0.134	0.009	0.116	1.3e-29	0.248	127.772
MPV	rs7529794	T	G	-0.021	-0.042	0.002	0.033	1.8e-19	0.206	81.458
MPV	rs754179	T	C	0.014	-0.026	0.002	0.031	3.1e-10	0.396	39.6
MPV	rs75532148	C	A	0.02	-0.016	0.003	0.04	3.4e-11	0.684	43.935
MPV	rs75699653	T	C	0.071	-0.018	0.007	0.115	2.5e-26	0.874	112.69
MPV	rs75851139	A	T	-0.017	0.032	0.003	0.043	5e-10	0.461	38.674
MPV	rs7585866	G	A	-0.038	0.02	0.002	0.03	8.9e-70	0.517	311.788
MPV	rs758730	C	T	-0.021	0.009	0.002	0.028	2.6e-24	0.741	103.49
MPV	rs7605327	T	C	0.019	0.017	0.002	0.033	2.4e-17	0.613	71.787
MPV	rs76109311	G	A	0.015	0.031	0.002	0.031	4.5e-13	0.316	52.397
MPV	rs7618405	A	C	0.034	0.037	0.003	0.035	5.4e-41	0.29	179.789
MPV	rs7638633	C	T	-0.039	0.032	0.002	0.031	7.7e-65	0.298	289.137
MPV	rs7639048	G	A	-0.021	-0.021	0.002	0.029	1.3e-25	0.464	109.37
MPV	rs76452111	T	A	0.09	0.019	0.005	0.061	1.4e-70	0.755	315.501
MPV	rs76876388	T	TAAAGA	0.044	0.033	0.005	0.065	1.5e-20	0.614	86.386
MPV	rs76900683	C	G	-0.051	-0.009	0.005	0.061	9.6e-27	0.882	114.6
MPV	rs77071436	C	A	-0.077	0.002	0.002	0.034	1e-200	0.949	1039.56
MPV	rs7712401	T	C	0.023	0.016	0.002	0.029	8.4e-29	0.592	123.999
MPV	rs7722711	C	T	-0.067	0.004	0.004	0.061	1.7e-58	0.947	260.003
MPV	rs7726369	C	G	0.03	0.112	0.004	0.061	1.7e-16	0.0635	67.947
MPV	rs77585733	G	A	0.022	0.01	0.004	0.046	2.3e-08	0.827	31.23
MPV	rs7775219	T	C	-0.018	-0.04	0.003	0.053	6.7e-10	0.453	38.107
MPV	rs77808283	A	G	-0.058	0.113	0.005	0.123	4.8e-27	0.358	115.978
MPV	rs7786376	G	A	0.016	-0.012	0.002	0.035	2.3e-12	0.72	49.217
MPV	rs7792825	C	T	-0.013	0.003	0.002	0.03	8.2e-09	0.924	33.217
MPV	rs780094	C	T	0.016	-0.043	0.002	0.03	3.1e-14	0.144	57.666
MPV	rs7808005	T	C	0.03	0.022	0.002	0.031	5.4e-40	0.48	175.211
MPV	rs7830416	A	T	-0.023	-0.023	0.003	0.04	1.7e-14	0.569	58.813
MPV	rs78909033	A	G	-0.177	0.011	0.003	0.042	1e-200	0.802	3529.32
MPV	rs79007502	C	T	-0.098	0.21	0.005	0.126	5.1e-76	0.0964	340.439
MPV	rs7914782	G	A	0.016	-0.004	0.002	0.029	5.5e-15	0.892	61.076
MPV	rs79411242	T	C	0.021	0.013	0.004	0.042	2.7e-08	0.75	30.928
MPV	rs7949566	A	G	0.036	-0.004	0.002	0.03	2.6e-69	0.895	309.645
MPV	rs79716587	A	G	0.038	0.027	0.003	0.051	1.9e-34	0.598	149.854
MPV	rs7975687	C	T	-0.024	-0.034	0.002	0.029	4.6e-32	0.23	138.912
MPV	rs79847479	A	C	0.069	-0.054	0.004	0.052	3.8e-66	0.296	295.126
MPV	rs80016599	T	G	0.079	-0.038	0.011	0.097	2.6e-13	0.697	53.5
MPV	rs80142854	T	C	0.051	-0.02	0.008	0.095	7.1e-10	0.836	37.983
MPV	rs8034944	A	G	0.021	0.001	0.003	0.046	5.3e-11	0.99	43.049
MPV	rs8081187	A	G	-0.046	0.055	0.004	0.043	1.2e-35	0.197	155.278
MPV	rs8106212	T	C	0.136	-0.275	0.01	0.148	2e-45	0.0639	200.047
MPV	rs8115191	T	C	-0.024	0.014	0.002	0.028	2.9e-31	0.628	135.262
MPV	rs8117173	A	C	-0.016	0.028	0.003	0.033	4.9e-09	0.398	34.247
MPV	rs8182597	T	A	-0.019	0.003	0.002	0.035	7.5e-15	0.922	60.455
MPV	rs826426	A	G	0.018	0.015	0.003	0.045	1.3e-08	0.738	32.269
MPV	rs869487	G	C	0.015	-0.018	0.002	0.035	5.6e-09	0.614	33.965
MPV	rs930293	C	T	-0.074	0.081	0.005	0.06	4.5e-57	0.179	253.483
MPV	rs9311171	G	T	0.016	0.114	0.003	0.043	7.4e-09	0.0078	33.431
MPV	rs9320278	C	T	-0.015	-0.001	0.002	0.028	1.4e-12	0.97	50.155
MPV	rs9386889	T	C	0.013	-0.001	0.002	0.03	1.3e-09	0.978	36.802
MPV	rs9405064	C	A	-0.056	-0.007	0.003	0.058	5.5e-105	0.903	473.512
MPV	rs9466363	G	A	0.02	-0.035	0.003	0.036	1.1e-13	0.319	55.126
MPV	rs9549753	A	C	0.046	0.001	0.002	0.029	6.4e-111	0.984	500.785
MPV	rs9573565	T	C	0.019	-0.022	0.002	0.036	2.2e-15	0.545	62.856
MPV	rs9577481	A	G	0.025	-0.001	0.003	0.04	2.1e-20	0.99	85.702
MPV	rs9583151	C	T	0.015	0.01	0.002	0.029	6.6e-13	0.72	51.656
MPV	rs9595404	T	C	0.012	-0.048	0.002	0.03	3.7e-08	0.105	30.321
MPV	rs9616908	G	A	-0.029	-0.018	0.002	0.029	3.3e-43	0.526	189.95
MPV	rs9642790	A	G	-0.012	0.016	0.002	0.029	2.7e-08	0.585	30.889
MPV	rs972577	T	C	0.059	0.087	0.002	0.028	2.8e-179	0.00211	815.138
MPV	rs9823527	A	G	0.044	-0.029	0.002	0.029	5.5e-101	0.325	455.123
MPV	rs9833022	T	C	-0.05	-0.068	0.008	0.291	4.5e-10	0.814	38.887
MPV	rs9874738	T	G	0.016	0.074	0.002	0.037	1.2e-11	0.0464	46.018
MPV	rs9894399	C	A	0.025	-0.03	0.004	0.048	8.1e-11	0.524	42.227
MPV	rs9919955	C	G	0.034	-0.129	0.003	0.043	1.7e-33	0.00267	145.413
MPV	rs9926137	C	G	0.026	0.067	0.003	0.039	1.6e-22	0.0915	95.289
MPV	rs9937661	C	T	0.033	-0.019	0.002	0.028	2.6e-55	0.513	245.415
MPV	rs9971708	T	A	-0.048	-0.042	0.003	0.046	5e-64	0.364	285.4
MPV	rs9974653	C	A	0.017	0.031	0.002	0.033	9.6e-15	0.355	59.973
MPV	rs998908	G	A	0.097	0.016	0.002	0.029	1e-200	0.573	2324.34

[truncated: 2 more sheets: PDW on UC, PCT on UC]
